# Supplementary material for: Achieving of high-diet-fiber barley via managing fructan hydrolysis
Source: Sci Rep. 2022 Nov 9;12:19151. doi: 10.1038/s41598-022-21955-1 (PMC9646770; doi:10.1038/s41598-022-21955-1)
Supplement: Supplementary file 1 — Supplementary Information 1. [file 41598_2022_21955_MOESM1_ESM.xls]

## Sheet: Fig. 1a-b
Fig. 1
	Fructan (% of DW)
		9 daf		Analysis 1 (%)	Analysis 2 (%)	AVG of analysis (%)	SD	AVG (%)	P-value	15 daf		Analysis 1 (%)	Analysis 2 (%)	AVG of analysis (%)	SD	AVG (%)	P-value	22 daf		Analysis 1 (%)	Analysis 2 (%)	AVG of analysis (%)	SD	AVG (%)	P-value	Mature		Analysis 1 (%)	Analysis 2 (%)	AVG of analysis (%)	SD	AVG (%)	P-value
			155-9 daf-1	26.1999	27.2347	26.7173					155-15 daf-1	21.8475	22.8823	22.3649					155-22 daf-1	11.5958	11.6598	11.6278					155-mature-1	3.34473	3.20864	3.27668
		155	155-9 daf-2	25.6879	26.3599	26.0239	0.283794	26.3848	3.86132e-05	155	155-15 daf-2	18.1565	18.8285	18.4925	1.64032	20.1193	0.00233324	155	155-22 daf-2	11.6171	12.1399	11.8785	0.157286	11.6687	1.1689e-05	155	155-mature-2	3.97033	4.03839	4.00436	0.476273	3.90375	0.00544316
			155-9 daf-3	25.9226	26.904	26.4133					155-15 daf-3	19.3619	19.6393	19.5006					155-22 daf-3	11.4038	11.5958	11.4998					155-mature-3	4.42731	4.43313	4.43022
			199-9 daf-1	31.8424	32.3234	32.0829					199-15 daf-1	27.9471	28.6511	28.2991					199-22 daf-1	15.8039	16.5548	16.1793					199-mature-1	3.24081	3.17622	3.20851
		199	199-9 daf-2	30.9742	31.8306	31.4024	0.289154	31.6859	1.89287e-06	199	199-15 daf-2	27.3136	27.3136	27.3136	1.4374	26.8306	0.000156823	199	199-22 daf-2	13.6216	13.9266	13.7741	1.20248	15.4675	0.000387211	199	199-mature-2	3.57538	3.46917	3.52227	0.239576	3.50855	0.00135615
			199-9 daf-3	31.3496	31.7955	31.5725					199-15 daf-3	24.6972	25.0609	24.8791					199-22 daf-3	16.4492	16.4492	16.4492					199-mature-3	3.69635	3.8934	3.79487
			224-9 daf-1	26.5011	27.6584	27.0798					224-15 daf-1	12.2313	12.656	12.4436					224-22 daf-1	5.59539	5.59539	5.59539					224-mature-1	2.76199	2.87824	2.82011
		224	224-9 daf-2	21.9144	22.5302	22.2223	2.02844	24.3493	0.154339	224	224-15 daf-2	11.0952	11.8172	11.4562	0.571681	11.6633		224	224-22 daf-2	7.6127	7.70826	7.66048	0.888047	6.43063	0.453746	224	224-mature-2	2.59723	2.55689	2.57706	0.0997931	2.7061	0.00307765
			224-9 daf-3	23.4645	24.0273	23.7459					224-15 daf-3	11.1065	11.0735	11.09					224-22 daf-3	5.967	6.10503	6.03601					224-mature-3	2.73711	2.70512	2.72112
			235-9 daf-1	21.6527	22.4325	22.0426					235-15 daf-1	16.0474	16.8498	16.4486					235-22 daf-1	5.50359	5.53749	5.52054					235-mature-1	2.17611	2.11007	2.14309
		235	235-9 daf-2	21.551	21.7657	21.6584	0.16064	21.826		235	235-15 daf-2	15.3581	15.8327	15.5954	2.28418	17.6183	0.0232379	235	235-22 daf-2	6.07994	5.96693	6.02343	0.262652	5.88782		235	235-mature-2	1.80166	1.90694	1.8543	0.118397	2.00638
			235-9 daf-3	21.7092	21.8448	21.777					235-15 daf-3	20.6921	20.9295	20.8108					235-22 daf-3	6.15905	6.07994	6.11949					235-mature-3	2.03549	2.00802	2.02176
																					P-value
		Fructan level (% of DW)						SD					Fructan level change between two stages (% of DW)								Fig. 1B
			9 daf	15 daf	22 daf	Mature		9 daf	15 daf	22 daf	Mature			9 daf	15 daf	22 daf	Mature	9 daf-15 daf	15 daf-22 daf	22 daf-Mature	9 daf-15 daf	15 daf-22 daf	22 daf-Mature				Fructan level change between two stages (% of DW)
		155	26.3848	20.1193	11.6687	3.90375	155	0.283794	1.64032	0.157286	0.476273		155-1	26.0239	18.4925	11.8785	4.00436	7.53141	6.61399	7.87414						AVG			SD
		199	31.6859	26.8306	15.4675	3.50855	199	0.289154	1.4374	1.20248	0.239576		155-2	26.4133	19.5006	11.4998	4.43022	6.91268	8.00079	7.06958						9 daf-15 daf	15 daf-22 daf	22 daf-Mature	9 daf-15 daf	15 daf-22 daf	22 daf-Mature			AVG			SD
		224	24.3493	11.6633	6.43063	2.7061	224	2.02844	1.68801	0.888047	0.0997931		155-3	26.7173	22.3649	11.6278	3.27668	4.35243	10.7371	8.35113	0.0123163	0.0985894	0.00694536		155	6.26551	8.45061	7.76495	1.68541	2.09802	0.647715			9 daf-15 daf	15 daf-22 daf	22 daf-Mature	9 daf-15 daf	15 daf-22 daf	22 daf-Mature
		235	21.826	17.6183	5.88782	2.00638	235	0.16064	2.28418	0.262652	0.118397		199-1	31.4024	27.3136	13.7741	3.52227	4.08882	13.5395	10.2518					199	4.85536	11.3631	11.959	1.59914	2.6375	1.48686		155	6.26551	8.45061	7.76495	1.68541	2.09802	0.647715
													199-2	31.5725	24.8791	16.4492	3.79487	6.69347	8.4299	12.6543					224	12.686	5.23266	3.72453	1.9352	1.53408	1.20737		199	4.85536	11.3631	11.959	1.59914	2.6375	1.48686
													199-3	32.0829	28.2991	16.1793	3.20851	3.78378	12.1198	12.9708	0.00568197	0.0253521	0.00173724		235	4.20774	11.7304	3.88144	2.817	2.65232	0.437924		224	12.686	5.23266	3.72453	1.9352	1.53408	1.20737
													224-1	22.2223	11.4562	7.66048	2.57706	10.7661	3.79573	5.08342													235	4.20774	11.7304	3.88144	2.817	2.65232	0.437924
													224-2	23.7459	11.09	6.03601	2.72112	12.6559	5.05401	3.3149
													224-3	27.0798	12.4436	5.59539	2.82011	14.6361	6.84825	2.77528
													235-1	21.6584	15.5954	6.02343	1.8543	6.06299	9.57195	4.16913
													235-2	21.777	20.8108	6.11949	2.02176	0.966236	14.6913	4.09773
													235-3	22.0426	16.4486	5.52054	2.14309	5.594	10.9281	3.37745	0.0126784	0.0213327	0.842759
	P-value < 0.05 is in red
	Fig. 1a								Fig. 1b

## Sheet: Fig. 2b, Fig. S5
Fig. 2, Fig. S5
		Fructan of mature seeds (% of DW)										Beta-glucan of Mature seeds (% of DW)										Starch of mature seeds (% of DW)
				Analysis 1 (% DW)	Analysis 2 (% DW)	AVG of analysis (% DW)	SD	AVG (% DW)	P-value					Analysis 1 (% DW)	Analysis 2 (% DW)	AVG of analysis (% DW)	SD	AVG (% DW)	P-value					Analysis 1 (% DW)	Analysis 2 (% DW)	AVG of analysis (% DW)	SD	AVG (% DW)	P-value
			155-1	3.7007	3.67728	3.68899							155-1	10.7721	10.8419	10.807							155-1	42.6869	44.3692	43.528
		155	155-2	4.10218	4.17195	4.13707	0.188692	3.8803				155	155-2	10.3007	10.4054	10.3531	0.443818	10.2949				155	155-2	45.3154	46.2617	45.7886	0.923599	44.6846
			155-3	3.84386	3.7858	3.81483							155-3	9.70708	9.742	9.72454							155-3	44.1589	45.3154	44.7371
			199-1	3.4467	3.50266	3.47468							199-1	9.93404	10.1959	10.065							199-1	46.5698	47.9439	47.2568
		199	199-2	4.11348	4.24683	4.18015	0.341432	3.69775				199	199-2	9.81183	9.82929	9.82056	0.371657	9.68962				199	199-2	45.3154	46.7874	46.0514	0.78222	47.0841
			199-3	3.44434	3.4325	3.43842							199-3	9.28807	9.07856	9.18332							199-3	46.7874	49.1005	47.9439
			224-1	2.6419	2.63215	2.63703							224-1	6.93113	7.01843	6.97478							224-1	54.8605	55.8898	55.3751
		224	224-2	2.59724	2.71338	2.65531	0.0491984	2.61178				224	224-2	6.8613	6.89622	6.87876	0.119762	7.00679				224	224-2	56.8161	56.0956	56.4559	0.779734	56.3701
			224-3	2.5233	2.56272	2.54301							224-3	7.21048	7.12318	7.16683							224-3	56.7132	57.8454	57.2793
			235-1	2.24939	2.28567	2.26753							235-1	6.11159	6.5403	6.32594							235-1	51.0522	53.3166	52.1844
		235	235-2	2.03391	2.05137	2.04264	0.200591	2.28119				235	235-2	6.29105	6.68985	6.49045	0.0982209	6.45888				235	235-2	47.3468	51.8756	49.6112	1.26433	51.3952
			235-3	2.53759	2.52924	2.53342							235-3	6.55027	6.57021	6.56024							235-3	51.9785	52.8019	52.3902
			♀224×♂155 F-1	8.0535	8.15317	8.10333							♀224×♂155 R-1	5.99699	6.29459	6.14579							♀224×♂155 R-1	55.3751	59.1834	57.2793
		♀224×♂155-F	♀224×♂155 F-2	9.61565	9.67997	9.64781	0.706391	8.65038	0.000766948			♀224×♂155-R	♀224×♂155 R-2	5.70842	5.42886	5.56864	0.364763	5.66032	0.000336698			♀224×♂155-R	♀224×♂155 R-2	59.0805	60.9332	60.0069	1.71014	57.7253	0.000688376
			♀224×♂155 F-3	8.1538	8.2462	8.2			0.000271071				♀224×♂155 R-3	5.27555	5.25752	5.26653			0.00770686				♀224×♂155 R-3	56.3015	55.478	55.8898			0.36552
			♀224×♂155 R-1	0.836823	0.935273	0.886048							♀224×♂155 F-1	12.7274	12.483	12.6052							♀224×♂155 F-1	51.9075	50.5202	51.2139
		♀224×♂155-R	♀224×♂155 R-2	0.809857	0.835165	0.822511	0.0513482	0.822944	2.47671e-05			♀224×♂155-F	♀224×♂155 F-2	12.4156	11.9374	12.1765	0.227516	12.2881	0.00482777			♀224×♂155-F	♀224×♂155 F-2	48.6705	53.8728	51.2717	0.0272488	51.2331	0.000557073
			♀224×♂155 R-3	0.736515	0.784032	0.760274			3.72675e-06				♀224×♂155 F-3	11.9203	12.2448	12.0825			8.35983e-06				♀224×♂155 F-3	49.3642	53.0636	51.2139			0.000740355
			♀224×♂199 F-1	9.56006	9.65643	9.60825							♀224×♂199 R-1	6.2495	6.36673	6.30812							♀224×♂199 R-1	59.4922	61.4478	60.47
		♀224×♂199-F	♀224×♂199 F-2	8.87097	8.9641	8.91753	0.442025	9.50359	0.00012461			♀224×♂199-R	♀224×♂199 R-2	6.2495	6.41182	6.33066	0.128926	6.41032	0.000296267			♀224×♂199-R	♀224×♂199 R-2	59.3893	62.683	61.0361	1.15153	61.5508	0.000124734
			♀224×♂199 F-3	9.94021	10.0298	9.98499			2.56587e-05				♀224×♂199 R-3	6.3487	6.83567	6.59218			0.00868823				♀224×♂199 R-3	61.0361	65.2562	63.1462			0.00621918
			♀224×♂199 R-1	0.877113	0.943561	0.910337							♀224×♂199 F-1	9.96997	10.0896	10.0298							♀224×♂199 F-1	45.896	49.711	47.8035
		♀224×♂199-R	♀224×♂199 R-2	0.835738	0.865062	0.8504	0.0745758	0.830555	0.000315319			♀224×♂199-F	♀224×♂199 F-2	10.8772	10.8972	10.8872	0.62824	10.0896	0.481634			♀224×♂199-F	♀224×♂199 F-2	48.3237	50.4046	49.3642	0.640782	48.5356	0.112191
			♀224×♂199 R-3	0.704349	0.757507	0.730928			9.41475e-06				♀224×♂199 F-3	9.30198	9.40168	9.35183			0.00242067				♀224×♂199 F-3	47.9769	48.9017	48.4393			0.000391206
			♀199×♂235F-1	5.69446	5.83817	5.76632							♀199×♂235F-1	8.55423	8.6639	8.60907							♀199×♂235F-1	49.8266	52.8324	51.3295
		♀199×♂235-F	♀199×♂235F-2	6.8329	6.86759	6.85024	0.443537	6.32961	0.00265563			♀199×♂235-F	♀199×♂235F-2	10.8274	11.6549	11.2411	1.27875	10.4153	0.483906			♀199×♂235-F	♀199×♂235F-2	46.8208	47.5145	47.1676	2.0795	48.4008	0.44912
			♀199×♂235F-3	6.30137	6.44315	6.37226			0.000298995				♀199×♂235F-3	11.6449	11.1464	11.3957			0.0120368				♀199×♂235F-3	46.8208	46.5896	46.7052			0.156823
			♀199×♂235R-1	0.849334	0.862815	0.856074							♀199×♂235R-1	6.15932	6.16834	6.16383							♀199×♂235R-1	58.6688	63.0947	60.8817
		♀199×♂235-R	♀199×♂235R-2	0.868477	0.883197	0.875837	0.0402098	0.838101	0.0002988			♀199×♂235-R	♀199×♂235R-2	6.11423	6.1503	6.13226	0.033406	6.12625	0.000173979			♀199×♂235-R	♀199×♂235R-2	60.5215	62.2713	61.3964	0.399375	60.8989	2.4177e-05
			♀199×♂235R-3	0.761621	0.803164	0.782392			0.000567319				♀199×♂235R-3	6.06914	6.09619	6.08267			0.0105439				♀199×♂235R-3	59.4922	61.3449	60.4186			0.000533233
		P-value < 0.05 is in red compared with parents
Fig. 2b		Fructan of mature seeds (% of DW)
Fig. S5			155	199	224	235		♀224×♂155 (R)	♀224×♂155 (F)		♀224×♂199 (R)	♀224×♂199 (F)		♀199×♂235 (R)	♀199×♂235 (F)
		AVG (%)	3.88	3.7	2.61	2.28119		0.82	8.65		0.83	9.5		0.838101	6.32961
		SD	0.188692	0.341432	0.0491984	0.200591		0.0513482	0.706391		0.0745758	0.442025		0.0402098	0.443537
Fig. S5		Beta-glucan of Mature seeds (% of DW)
			155	199	224	235		♀224×♂155 (R)	♀224×♂155 (F)		♀224×♂199 (R)	♀224×♂199 (F)		♀199×♂235 (R)	♀199×♂235 (F)
		AVG (%)	10.2949	9.68962	7.00679	6.45888		5.66032	12.2881		6.41032	10.0896		6.12625	10.4153
		SD	0.443818	0.371657	0.119762	0.0982209		0.364763	0.227516		0.128926	0.62824		0.033406	1.27875
Fig. S5		Starch of mature seeds (% of DW)
			155	199	224	235		♀224×♂155 (R)	♀224×♂155 (F)		♀224×♂199 (R)	♀224×♂199 (F)		♀199×♂235 (R)	♀199×♂235 (F)
		AVG (%)	44.68	47.0841	56.37	51.3952		57.73	51.23		61.55	48.54		60.8989	48.4008
		SD	0.923599	0.78222	0.779734	1.26433		1.71014	0.0272488		1.15153	0.640782		0.399375	2.0795

## Sheet: Fig. 3a, c, d
Fig. 3
	Fig. 3a
		SUSIBA1		SU2	SU1+2	delta Ct	delta delta Ct	Fold change	AVG	SD	P-value		224-15 daf	155-15 daf	♀224×♂155-15 daf		SUSIBA1		SU2	SU1+2	delta Ct	delta delta Ct	Fold change	AVG	SD	P-value		224-22 daf	155-22 daf	♀224×♂155-22 daf		SUSIBA1		SU2	SU1+2	delta Ct	delta delta Ct	Fold change	AVG	SD	P-value		224-15 daf	199-15 daf	♀224×♂199-15 daf		SUSIBA1		SU2
			224-15 daf-1	24.8985	25.885	0.986442	-0.555871	1.47006				AVG	1.36017	1.1915	0.986414			224-22 daf-1	25.1714	26.7203	1.54885	-0.198693	1.58444				AVG	1.56361	0.731701	0.974771			224-15 daf-1	25.4714	26.4119	0.94049	-0.519602	1.43356				AVG	1.4121	0.817942	0.964972			224-22 daf-1	21.7937
			224-15 daf-2	25.2818	26.4114	1.12958	-0.412732	1.3312	1.36017	0.0805474	0.00534058	SD	0.0805474	0.0741815	0.0525341			224-22 daf-2	24.9903	26.4241	1.43375	-0.3138	1.71604	1.56361	0.133773	0.00358618	SD	0.133773	0.0187556	0.0235016			224-15 daf-2	25.2583	26.1191	0.860892	-0.5992	1.51488	1.4121	0.0939091	0.00487734	SD	0.0939091	0.00349919	0.0613898			224-22 daf-2	21.5235
			224-15 daf-3	26.2132	27.4002	1.18703	-0.355286	1.27924										224-22 daf-3	26.3121	27.5842	1.27209	-0.475452	1.39035										224-15 daf-3	25.9622	27.0573	1.09511	-0.364986	1.28787										224-22 daf-3	21.7247
			155-15 daf-1	24.543	25.9039	1.36091	-0.181406	1.13399										155-22 daf-1	27.1698	29.3181	2.14832	0.400773	0.757452										199-15 daf-1	24.4679	26.2192	1.75125	0.291161	0.817244										199-22 daf-1	18.9741
			155-15 daf-2	24.7386	26.0865	1.34789	-0.194423	1.14427	1.1915	0.0741815								155-22 daf-2	27.2568	29.4917	2.23493	0.487379	0.71332	0.731701	0.0187556								199-15 daf-2	24.5399	26.2819	1.74194	0.281853	0.822534	0.817942	0.00349919								199-22 daf-2	19.0893
			155-15 daf-3	25.0803	26.2482	1.16798	-0.374331	1.29624										155-22 daf-3	27.3233	29.5361	2.21283	0.465281	0.72433										199-15 daf-3	24.5798	26.3367	1.75691	0.296814	0.814048										199-22 daf-3	18.9718
			♀224×♂155-15 daf-1	24.0345	25.5163	1.48174	-0.060569	1.04288										♀224×♂155-22 daf-1	24.9429	26.7183	1.77538	0.0278314	0.980894										♀224×♂199-15 daf-1	24.4538	25.8906	1.43683	-0.0232608	1.01625										♀224×♂199-22 daf-1	19.1922
			♀224×♂155-15 daf-2	23.5436	25.2119	1.66832	0.126005	0.916365	0.986414	0.0525341								♀224×♂155-22 daf-2	27.2174	29.049	1.83158	0.0840304	0.943418	0.974771	0.0235016								♀224×♂199-15 daf-2	24.1482	25.795	1.64671	0.186619	0.878662	0.964972	0.0613898								♀224×♂199-22 daf-2	19.1311
			♀224×♂155-15 daf-3	24.4284	25.9708	1.54231	0	1										♀224×♂155-22 daf-3	27.1541	28.9016	1.74755	0	1										♀224×♂199-15 daf-3	24.0334	25.4935	1.46009	0	1										♀224×♂199-22 daf-3	19.2859
		6-SFT		Ubi	6-SFT	delta Ct	delta delta Ct	Fold change	AVG	SD	P-value		224-15 daf	155-15 daf	♀224×♂155-15 daf		6-SFT		Ubi	6-SFT	delta Ct	delta delta Ct	Fold change	AVG	SD	P-value		224-22 daf	155-22 daf	♀224×♂155-22 daf		6-SFT		Ubi	6-SFT	delta Ct	delta delta Ct	Fold change	AVG	SD	P-value		224-15 daf	199-15 daf	♀224×♂199-15 daf		6-SFT		Ubi
			224-15 daf-1	21.7816	26.6417	4.8601	2.42949	0.185631				AVG	0.146035	0.292565	0.989829			224-22 daf-1	22.2194	26.584	4.36455	1.16796	0.44505				AVG	0.456987	0.499225	1.01228			224-15 daf-1	22.1217	26.3352	4.21354	1.83751	0.279805				AVG	0.302151	0.589107	0.922266			224-22 daf-1	22.0995
			224-15 daf-2	23.2713	28.5649	5.29351	2.86291	0.137461	0.146035	0.0294599	8.2073e-06	SD	0.0294599	0.0162287	0.0283561			224-22 daf-2	22.287	26.5994	4.31232	1.11573	0.461459	0.456987	0.00852902	0.000149039	SD	0.00852902	0.0205676	0.0552513			224-15 daf-2	21.8883	25.9795	4.09114	1.7151	0.304581	0.302151	0.0173388	0.00016676	SD	0.0173388	0.00393588	0.0618576			224-22 daf-2	21.6473
			224-15 daf-3	22.8641	28.4149	5.55073	3.12012	0.115014										224-22 daf-3	22.5332	26.8362	4.30299	1.1064	0.464453										224-15 daf-3	21.9056	25.9162	4.0106	1.63457	0.322067										224-22 daf-3	22.3164
			155-15 daf-1	21.0485	25.1939	4.14544	1.71483	0.304638										155-22 daf-1	23.396	27.6578	4.2618	1.06521	0.477903										199-15 daf-1	22.0331	25.1612	3.12809	0.752052	0.593758										199-22 daf-1	22.4442
			155-15 daf-2	21.5447	25.8662	4.32158	1.89097	0.269625	0.292565	0.0162287								155-22 daf-2	23.1759	27.2966	4.12066	0.924071	0.52702	0.499225	0.0205676								199-15 daf-2	21.3736	24.5122	3.13864	0.762607	0.58943	0.589107	0.00393588								199-22 daf-2	22.0892
			155-15 daf-3	22.0419	26.193	4.15116	1.72055	0.303432										155-22 daf-3	22.9931	27.2108	4.21765	1.02106	0.492753										199-15 daf-3	21.6905	24.8421	3.15166	0.77563	0.584134										199-22 daf-3	21.018
			♀224×♂155-15 daf-1	21.2124	23.6168	2.40439	-0.0262155	1.01834										♀224×♂155-22 daf-1	22.1054	25.184	3.07857	-0.118021	1.08525										♀224×♂199-15 daf-1	22.0546	24.6674	2.6128	0.236761	0.848648										♀224×♂199-22 daf-1	21.4771
			♀224×♂155-15 daf-2	21.345	23.8479	2.50286	0.0722545	0.95115	0.989829	0.0283561								♀224×♂155-22 daf-2	22.3553	25.6235	3.26818	0.0715894	0.951589	1.01228	0.0552513								♀224×♂199-15 daf-2	21.1233	23.6225	2.49923	0.123198	0.91815	0.922266	0.0618576								♀224×♂199-22 daf-2	21.3772
			♀224×♂155-15 daf-3	21.897	24.3276	2.43061	0	1										♀224×♂155-22 daf-3	22.3891	25.5857	3.19659	0	1										♀224×♂199-15 daf-3	21.9163	24.2924	2.37603	0	1										♀224×♂199-22 daf-3	22.3852
		1-SST		Ubi	1-SST	delta Ct	delta delta Ct	Fold change	AVG	SD	P-value		224-15 daf	155-15 daf	♀224×♂155-15 daf		1-SST		Ubi	1-SST	delta Ct	delta delta Ct	Fold change	AVG	SD	P-value		224-22 daf	155-22 daf	♀224×♂155-22 daf		1-SST		Ubi	1-SST	delta Ct	delta delta Ct	Fold change	AVG	SD	P-value		224-15 daf	199-15 daf	♀224×♂199-15 daf		1-SST		Ubi
			224-15 daf-1	22.6153	27.1851	4.56971	0.609131	0.655592				AVG	0.640346	0.803951	0.958005			224-22 daf-1	21.7014	26.8796	5.17828	1.13707	0.454683				AVG	0.452329	0.559711	0.945226			224-15 daf-1	21.7594	26.2391	4.47974	1.19021	0.43824				AVG	0.436617	0.559309	0.887495			224-22 daf-1	21.2381
			224-15 daf-2	21.883	26.4853	4.60232	0.641731	0.640943	0.640346	0.0126988	0.000155309	SD	0.0126988	0.0705927	0.0297188			224-22 daf-2	21.7353	26.9302	5.19486	1.15365	0.449485	0.452329	0.00215015	6.89123e-05	SD	0.00215015	0.0219365	0.0407538			224-15 daf-2	21.3362	25.9948	4.65868	1.36915	0.38712	0.436617	0.0397679	0.00221372	SD	0.0397679	0.0284275	0.0822171			224-22 daf-2	21.5009
			224-15 daf-3	21.1309	25.7707	4.6398	0.679219	0.624503										224-22 daf-3	21.9081	27.0923	5.1842	1.14299	0.452819										224-15 daf-3	22.1685	26.5035	4.335	1.04546	0.48449										224-22 daf-3	21.6845
			155-15 daf-1	20.9345	25.3126	4.37816	0.417577	0.748681										155-22 daf-1	22.0984	26.8997	4.80134	0.760126	0.590445										199-15 daf-1	21.6141	25.7476	4.13349	0.843953	0.557115										199-22 daf-1	20.847
			155-15 daf-2	21.3906	25.4975	4.10685	0.146267	0.903586	0.803951	0.0705927								155-22 daf-2	22.8631	27.7721	4.90894	0.867731	0.548008	0.559711	0.0219365								199-15 daf-2	21.0039	25.2212	4.21739	0.927851	0.525641	0.559309	0.0284275								199-22 daf-2	20.5819
			155-15 daf-3	21.791	26.1483	4.3573	0.396713	0.759587										155-22 daf-3	22.5913	27.5197	4.92836	0.887149	0.540682										199-15 daf-3	21.1832	25.2213	4.03816	0.748626	0.59517										199-22 daf-3	20.8734
			♀224×♂155-15 daf-1	21.0574	25.1096	4.05221	0.091626	0.938464										♀224×♂155-22 daf-1	21.3763	25.5658	4.18951	0.148306	0.902309										♀224×♂199-15 daf-1	21.0362	24.5489	3.51273	0.22319	0.856669										♀224×♂199-22 daf-1	21.1773
			♀224×♂155-15 daf-2	20.9591	25.0158	4.0567	0.0961125	0.935551	0.958005	0.0297188								♀224×♂155-22 daf-2	21.6573	25.798	4.14069	0.099482	0.933368	0.945226	0.0407538								♀224×♂199-15 daf-2	20.8166	24.4176	3.60101	0.311476	0.805817	0.887495	0.0822171								♀224×♂199-22 daf-2	21.9951
			♀224×♂155-15 daf-3	20.7026	24.6632	3.96058	0	1										♀224×♂155-22 daf-3	22.2049	26.2461	4.04121	0	1										♀224×♂199-15 daf-3	20.8725	24.162	3.28954	0	1										♀224×♂199-22 daf-3	20.7368
	Fig. 3c
		6-FEH		Ubi	6-FEH	delta Ct	delta delta Ct	Fold change	AVG	SD	P-value		224-15 daf	155-15 daf	♀224×♂155-15 daf		6-FEH		Ubi	6-FEH	delta Ct	delta delta Ct	Fold change	AVG	SD	P-value		224-22 daf	155-22 daf	♀224×♂155-22 daf		6-FEH		Ubi	6-FEH	delta Ct	delta delta Ct	Fold change	AVG	SD	P-value		224-15 daf	199-15 daf	♀224×♂199-15 daf				Ubi
			224-15 daf-1	21.6793	26.7552	5.07591	-0.891304	1.85485				AVG	1.85524	1.08807	0.99658			224-22 daf-1	23.1598	28.9153	5.75546	0.224379	0.855963				AVG	0.869279	1.72464	1.0394			224-15 daf-1	21.878	26.9907	5.11267	-0.736067	1.66563				AVG	1.71136	0.569053	0.956949			224-22 daf-1	22.5196
			224-15 daf-2	21.7497	26.8244	5.07476	-0.892455	1.85633	1.85524	0.000783019		SD	0.000783019	0.0584114	0.0255877			224-22 daf-2	22.3008	27.9496	5.64884	0.11776	0.921617	0.869279	0.0384678		SD	0.0384678	0.126976	0.0439469			224-15 daf-2	21.2371	26.3219	5.08481	-0.763923	1.6981	1.71136	0.0437659		SD	0.0437659	0.0472321	0.0401547		1-FEH	224-22 daf-2	22.3008
			224-15 daf-3	22.0413	27.1175	5.07615	-0.891058	1.85454										224-22 daf-3	22.2319	28.0314	5.79945	0.26837	0.830257										224-15 daf-3	21.9894	27.0141	5.0247	-0.82403	1.77034										224-22 daf-3	22.905
			155-15 daf-1	22.1419	28.0896	5.94773	-0.019484	1.0136										155-22 daf-1	24.448	29.0696	4.62157	-0.909509	1.87841										199-15 daf-1	21.0604	27.6556	6.59516	0.746425	0.596079										199-22 daf-1	24.448
			155-15 daf-2	21.9805	27.8177	5.83716	-0.130057	1.09434	1.08807	0.0584114	0.112361							155-22 daf-2	24.1476	29.0302	4.88267	-0.648407	1.56744	1.72464	0.126976	0.00195957							199-15 daf-2	20.9481	27.5136	6.56554	0.716809	0.608442	0.569053	0.0472321	0.000900603							199-22 daf-2	24.1476
			155-15 daf-3	22.2759	28.0336	5.75774	-0.209468	1.15626										155-22 daf-3	24.6161	29.358	4.74192	-0.789164	1.72807										199-15 daf-3	20.7829	27.624	6.84114	0.992404	0.50264										199-22 daf-3	24.6161
			♀224×♂155-15 daf-1	21.8433	27.7734	5.93009	-0.0371271	1.02607										♀224×♂155-22 daf-1	21.5762	27.0823	5.5061	-0.0249779	1.01746										♀224×♂199-15 daf-1	20.4266	26.323	5.89641	0.047675	0.967494										♀224×♂199-22 daf-1	21.1401
			♀224×♂155-15 daf-2	20.8986	26.9192	6.0206	0.0533855	0.963672	0.99658	0.0255877								♀224×♂155-22 daf-2	22.0534	27.446	5.39263	-0.138451	1.10072	1.0394	0.0439469								♀224×♂199-15 daf-2	20.8447	26.8401	5.99537	0.146639	0.903352	0.956949	0.0401547								♀224×♂199-22 daf-2	20.6373
			♀224×♂155-15 daf-3	21.6448	27.612	5.96721	0	1										♀224×♂155-22 daf-3	22.0351	27.5662	5.53108	0	1										♀224×♂199-15 daf-3	20.6625	26.5112	5.84873	0	1										♀224×♂199-22 daf-3	21.91
		1-FEH		Ubi	1-FEH	delta Ct	delta delta Ct	Fold change	AVG	SD	P-value		224-15 daf	155-15 daf	♀224×♂155-15 daf		1-FEH		Ubi	1-FEH	delta Ct	delta delta Ct	Fold change	AVG	SD	P-value		224-22 daf	155-22 daf	♀224×♂155-22 daf		1-FEH		Ubi	1-FEH	delta Ct	delta delta Ct	Fold change	AVG	SD	P-value		224-15 daf	199-15 daf	♀224×♂199-15 daf				Ubi
			224-15 daf-1	21.7245	26.5534	4.82889	0.245189	0.843705				AVG	0.832823	1.19611	0.905248			224-22 daf-1	21.8044	27.2213	5.41689	-0.135083	1.09816				AVG	1.13368	1.28384	1.00871			224-15 daf-1	21.842	27.1002	5.25823	0.227882	0.853887				AVG	0.844384	1.00349	0.939353			224-22 daf-1	22.5501
			224-15 daf-2	21.4595	26.3576	4.89811	0.31441	0.80418	0.832823	0.0204472		SD	0.0204472	0.092622	0.06758			224-22 daf-2	21.4494	26.8196	5.37023	-0.181736	1.13425	1.13368	0.028776		SD	0.028776	0.012814	0.0126086			224-15 daf-2	22.4838	27.7734	5.28959	0.259245	0.835525	0.844384	0.00751011		SD	0.00751011	0.00692477	0.0781332		6-FEH	224-22 daf-2	23.7078
			224-15 daf-3	22.2468	27.064	4.81718	0.233476	0.850583										224-22 daf-3	21.6756	27.0028	5.32714	-0.224825	1.16864										224-15 daf-3	22.8435	28.119	5.27548	0.245129	0.84374										224-22 daf-3	24.0593
			155-15 daf-1	21.6059	25.9427	4.33676	-0.246948	1.18669										155-22 daf-1	22.6248	27.8095	5.1847	-0.367269	1.28991										199-15 daf-1	21.5702	26.591	5.02079	-0.00955383	1.00664										199-22 daf-1	23.3323
			155-15 daf-2	21.6326	25.8223	4.18978	-0.393927	1.31396	1.19611	0.092622	0.0230102							155-22 daf-2	23.5207	28.6991	5.17835	-0.37362	1.2956	1.28384	0.012814	2.69547e-05							199-15 daf-2	21.3759	26.415	5.03919	0.00884559	0.993887	1.00349	0.00692477	0.311881							199-22 daf-2	22.2888
			155-15 daf-3	22.4181	26.8805	4.46246	-0.121248	1.08768										155-22 daf-3	23.2182	28.4298	5.21167	-0.340303	1.26602										199-15 daf-3	21.6073	26.6233	5.01607	-0.0142803	1.00995										199-22 daf-3	22.139
			♀224×♂155-15 daf-1	21.16	25.9468	4.78678	0.203077	0.868696										♀224×♂155-22 daf-1	22.2966	27.8491	5.55256	0.000591455	0.99959										♀224×♂199-15 daf-1	22.1109	27.1571	5.04627	0.0159254	0.989022										♀224×♂199-22 daf-1	21.6752
			♀224×♂155-15 daf-2	20.9895	25.8127	4.82319	0.239483	0.847049	0.905248	0.06758								♀224×♂155-22 daf-2	22.3405	27.8546	5.51418	-0.0377893	1.02654	1.00871	0.0126086								♀224×♂199-15 daf-2	21.1224	26.4232	5.30084	0.270489	0.829038	0.939353	0.0781332								♀224×♂199-22 daf-2	21.0697
			♀224×♂155-15 daf-3	21.7741	26.3578	4.5837	0	1										♀224×♂155-22 daf-3	21.8633	27.4153	5.55197	0	1										♀224×♂199-15 daf-3	21.3526	26.3829	5.03035	0	1										♀224×♂199-22 daf-3	21.6725
		P-value < 0.05 is in red
	Fig. 3d																												Levan (mg/min)						Inullion (mg/min)
			Glcose	Fru + Glc	Fructose	Levan	Glcose	Fru+Glc	Fructose	Inullion	Glcose (Control)	Fru + Glc (Control)	Fructose (Control)		weight (mg)		Levan (mg/ml)	mg/min	AVG	SD	P-value		Inullion (mg/ml)	mg/min	AVG	SD	P-value			224-27 daf	155-27 daf	♀224×♂155-27 daf				224-27 daf	155-27 daf	♀224×♂155-27 daf
		224-27 daf-1	0.148	0.194	0.046	0.035	0.097	0.175	0.078	0.067	0.033	0.044	0.011		0.3565		0.023422	0.000608972					0.0448364	0.00116575					AVG	0.000579973	0.000829362	0.00066117			AVG	0.00124694	0.00157753	0.00132814
		224-27 daf-2	0.168	0.215	0.047	0.036	0.117	0.203	0.086	0.075	0.028	0.039	0.011		0.3514		0.0240912	0.000626371					0.05019	0.00130494					SD	5.37845e-05	2.9573e-05	6.19242e-05			SD	5.91459e-05	4.34012e-05	9.24325e-05
		224-27 daf-3	0.199	0.246	0.047	0.029	0.172	0.263	0.091	0.073	0.053	0.071	0.018		0.3535		0.0194068	0.000504577	0.000579973	5.37845e-05			0.0488516	0.00127014	0.00124694	5.91459e-05
		155-27 daf-1	0.099	0.149	0.05	0.046	0.042	0.14	0.098	0.094	0.01	0.014	0.004		0.356		0.0307832	0.000800363					0.0629048	0.00163552
		155-27 daf-2	0.104	0.158	0.054	0.047	0.056	0.153	0.097	0.09	0.027	0.034	0.007		0.354		0.0314524	0.000817762					0.060228	0.00156593
		155-27 daf-3	0.187	0.241	0.054	0.05	0.14	0.232	0.092	0.088	0.042	0.046	0.004		0.3552		0.03346	0.00086996	0.000829362	2.9573e-05			0.0588896	0.00153113	0.00157753	4.34012e-05
		224×155-27 daf-1	0.148	0.207	0.059	0.04	0.106	0.195	0.089	0.07	0.023	0.042	0.019		0.3532		0.026768	0.000695968					0.046844	0.00121794
		224×155-27 daf-2	0.152	0.201	0.049	0.033	0.106	0.198	0.092	0.076	0.02	0.036	0.016		0.3486		0.0220836	0.000574174					0.0508592	0.00132234
		224×155-27 daf-3	0.113	0.165	0.052	0.041	0.077	0.171	0.094	0.083	0.013	0.024	0.011		0.3492		0.0274372	0.000713367	0.00066117	6.19242e-05	0.0256732		0.0555436	0.00144413	0.00132814	9.24325e-05	0.0259632
																													Levan (mg/min)						Inullion (mg/min)
			Glcose	Fru + Glc	Fructose	Levan	Glcose	Fru+Glc	Fructose		Glcose (Control)	Fru + Glc (Control)	Fructose (Control)		weight (mg)		Levan (mg/ml)	mg/min	AVG	SD	P-value		Inullion (mg/ml)	mg/min	AVG	SD	P-value			224-27 daf	199-27 daf	♀224×♂199-27 daf				224-27 daf	199-27 daf	♀224×♂199-27 daf
		224-27 daf-1	0.152	0.214	0.062	0.033	0.11	0.207	0.097	0.068	0.046	0.075	0.029		0.3565		0.0220836	0.000574174					0.0455056	0.00118315					AVG	0.000492977	0.000724967	0.000458179			AVG	0.00107875	0.00133394	0.000991754
		224-27 daf-2	0.162	0.259	0.097	0.022	0.329	0.456	0.127	0.052	0.132	0.207	0.075		0.3514		0.0147224	0.000382782					0.0347984	0.000904758					SD	8.07809e-05	7.82427e-05	6.71368e-05			SD	0.000123848	9.13343e-05	0.000123031
		224-27 daf-3	0.17	0.258	0.088	0.03	0.423	0.547	0.124	0.066	0.141	0.199	0.058		0.3535		0.020076	0.000521976	0.000492977	8.07809e-05			0.0441672	0.00114835	0.00107875	0.000123848
		199-27 daf-1	0.193	0.234	0.041	0.038	0.154	0.229	0.075	0.072	0.064	0.067	0.003		0.3533		0.0254296	0.00066117					0.0481824	0.00125274
		199-27 daf-2	0.196	0.24	0.044	0.039	0.153	0.232	0.079	0.074	0.057	0.062	0.005		0.3517		0.0260988	0.000678569					0.0495208	0.00128754
		199-27 daf-3	0.157	0.228	0.071	0.048	0.11	0.217	0.107	0.084	0.047	0.07	0.023		0.3517		0.0321216	0.000835162	0.000724967	7.82427e-05			0.0562128	0.00146153	0.00133394	9.13343e-05
		224×199-27 daf-1	0.292	0.382	0.09	0.03	0.239	0.366	0.127	0.067	0.107	0.167	0.06		0.3535		0.020076	0.000521976					0.0448364	0.00116575
		224×199-27 daf-2	0.339	0.437	0.098	0.021	0.347	0.476	0.129	0.052	0.114	0.191	0.077		0.35		0.0140532	0.000365383					0.0347984	0.000904758
		224×199-27 daf-3	0.206	0.266	0.06	0.028	0.134	0.218	0.084	0.052	0.052	0.084	0.032		0.3532		0.0187376	0.000487178	0.000458179	6.71368e-05	0.0215886		0.0347984	0.000904758	0.000991754	0.000123031	0.0342433
[truncated: 11 more columns]

## Sheet: Fig. 4
Fig. 4
		Fructan (% of DW)
		9 daf		Analysis 1 (% DW)	Analysis 2 (% DW)	AVG of analysis (% DW)	SD	AVG (% DW)		15 daf		Analysis 1 (% DW)	Analysis 2 (% DW)	AVG of analysis (% DW)	SD	AVG (% DW)		22 daf		Analysis 1 (% DW)	Analysis 2(% DW)	AVG of analysis (% DW)	SD	AVG (% DW)		Mature		Analysis 1 (% DW)	Analysis 2 (% DW)	AVG of analysis (% DW)	SD	AVG (% DW)	P- value
			155-9 daf-1	31.5417	33.7814	32.6615					155-15 daf-1	20.9145	20.8363	20.8754					155-22 daf-1	12.1312	12.792	12.4616					155-mature-1	3.91942	4.03952	3.97947
		155	155-9 daf-2	28.7324	28.1118	28.4221	1.75699	30.3279		155	155-15 daf-2	22.3533	22.5968	22.475	0.666233	21.7685		155	155-22 daf-2	11.7858	11.8896	11.8377	0.345444	11.9846		155	155-mature-2	4.3998	4.32337	4.36158	0.156083	4.17417
			155-9 daf-3	30.4079	29.3924	29.9002					155-15 daf-3	21.9058	22.0041	21.955					155-22 daf-3	11.7638	11.5455	11.6546					155-mature-3	4.24695	4.11594	4.18144
			199-9 daf-1	32.6103	31.5152	32.0627					199-15 daf-1	25.8134	26.3695	26.0914					199-22 daf-1	19.157	12.8293	15.9931					199-mature-1	4.08319	3.95217	4.01768
		199	199-9 daf-2	30.487	31.4866	30.9868	1.02443	32.1792		199	199-15 daf-2	25.8347	25.9846	25.9097	0.0905219	26.0372		199	199-22 daf-2	16.31	13.98	15.145	0.348248	15.5955		199	199-mature-2	3.98493	3.87575	3.93034	0.0921013	3.91396
			199-9 daf-3	34.207	32.7691	33.488					199-15 daf-3	25.7685	26.4526	26.1105					199-22 daf-3	16.7622	14.5345	15.6484					199-mature-3	3.843	3.74474	3.79387
			224-9 daf-1	20.5402	19.9616	20.2509					224-15 daf-1	9.79397	9.76238	9.77818					224-22 daf-1	3.72793	3.93763	3.83278					224-mature-1	2.57656	2.50013	2.53834
		224	224-9 daf-2	22.167	21.2653	21.7161	0.757281	21.3119		224	224-15 daf-2	9.3145	9.46571	9.3901	0.219014	9.69107		224	224-22 daf-2	3.92797	3.87948	3.90372	0.0900044	3.92851		224	224-mature-2	2.50013	2.46738	2.48376	0.0514017	2.5438
			224-9 daf-3	21.9686	21.9686	21.9686					224-15 daf-3	9.9876	9.82224	9.90492					224-22 daf-3	4.0708	4.02726	4.04903					224-mature-3	2.5438	2.67481	2.60931
			235-9d-1	20.2296	20.3941	20.3118					235-15d-1	15.4038	15.3626	15.3832					235-22d-1	4.2287	4.45127	4.33998					235-mature-1	1.88875	1.9215	1.90512
		235	235-9d-2	21.4598	21.644	21.5519	0.644418	21.2138		235	235-15d-2	14.5504	14.6745	14.6125	0.314686	14.9959		235	235-22d-2	3.38228	3.40513	3.39371	0.456404	3.695		235	235-mature-2	1.79049	1.88875	1.83962	0.0890304	1.93242
			235-9d-3	21.9789	21.5764	21.7777					235-15d-3	15.0332	14.9508	14.992					235-22d-3	3.34105	3.36155	3.3513					235-mature-3	2.00884	2.09618	2.05251
			♀224×♂155-9 daf-1	38.5628	39.431	38.9969					♀224×♂155-15 daf-1	21.0202	20.8034	20.9118					♀224×♂155-22 daf-1	13.8421	14.2125	14.0273					♀224×♂155-mature-1	12.0421	12.0858	12.064
		♀224×♂155	♀224×♂155-9 daf-2	37.371	36.1312	36.7511	2.79498	36.007		♀224×♂155	♀224×♂155-15 daf-2	21.1017	20.1941	20.6479	0.391612	21.0461		♀224×♂155	♀224×♂155-22 daf-2	15.1646	15.2392	15.2019	0.656334	14.2977		♀224×♂155	♀224×♂155-mature-2	11.0705	11.1578	11.1141	0.459773	11.7637	2.47878e-05
			♀224×♂155-9 daf-3	32.1928	32.3532	32.273					♀224×♂155-15 daf-3	22.0817	21.0754	21.5786					♀224×♂155-22 daf-3	13.8868	13.4411	13.6639					♀224×♂155-mature-3	12.0203	12.2059	12.1131			3.83877e-05
			♀224×♂199-9 daf-1	29.6812	31.9924	30.8368					♀224×♂199-15 daf-1	29.7379	30.1665	29.9522					♀224×♂199-22 daf-1	13.9989	14.4956	14.2472					♀224×♂199-mature-1	10.5901	10.6447	10.6174
		♀224×♂199	♀224×♂199-9 daf-2	30.0934	29.6294	29.8614	1.64637	31.4787		♀224×♂199	♀224×♂199-15 daf-2	35.1972	29.5246	32.3609	1.24281	30.6192		♀224×♂199	♀224×♂199-22 daf-2	13.4229	13.2816	13.3523	0.85686	14.3478		♀224×♂199	♀224×♂199-mature-2	11.9111	12.0094	11.9602	0.619365	11.085	8.50329e-05
			♀224×♂199-9 daf-3	32.8833	34.5925	33.7379					♀224×♂199-15 daf-3	31.3304	27.7583	29.5444					♀224×♂199-22 daf-3	15.5342	15.3536	15.4439					♀224×♂199-mature-3	10.7429	10.6119	10.6774			4.13178e-05
			♀199×♂235-9d-1	23.0013	22.2711	22.6362					♀199×♂235-15d-1	23.7837	24.5492	24.1665					♀199×♂235-22d-1	11.7673	11.3751	11.5712					♀199×♂235-mature-1	6.12478	6.00468	6.06473
		♀199×♂235	♀199×♂235-9d-2	25.7756	25.5789	25.6772	2.3193	25.542		♀199×♂235	♀199×♂235-15d-2	24.458	24.1569	24.3075	0.201957	24.3738		♀199×♂235	♀199×♂235-22d-2	11.6765	12.3196	11.9981	0.293765	11.6174		♀199×♂235	♀199×♂235-mature-2	6.10294	6.1357	6.11932	0.0271115	6.10294	5.51553e-06
			♀199×♂235-9d-3	28.4158	28.2091	28.3125					♀199×♂235-15d-3	24.7012	24.594	24.6476					♀199×♂235-22d-3	11.3633	11.2025	11.2829					♀199×♂235-mature-3	6.07019	6.17937	6.12478			3.71354e-07
																										P-value < 0.05 is in red
			Fructan level (AVG)					SD
			9 daf	15 daf	22 daf	Mature		9 daf	15 daf	22 daf	Mature
		155	30.3279	21.7685	11.9846	4.17417	155	1.75699	0.666233	0.345444	0.156083
		199	32.1792	26.0372	15.5955	3.91396	199	1.02443	0.0905219	0.348248	0.0921013
		224	21.3119	9.69107	3.92851	2.5438	224	0.757281	0.219014	0.0900044	0.0514017
		235	21.2138	14.9959	3.695	1.93242	235	0.644418	0.314686	0.456404	0.0890304
		♀224×♂155	36.007	21.0461	14.2977	11.7637	♀224×♂155	2.79498	0.391612	0.656334	0.459773
		♀224×♂199	31.4787	30.6192	14.3478	11.085	♀224×♂199	1.64637	1.24281	0.85686	0.619365
		♀199×♂235	25.542	24.3738	11.6174	6.10294	♀199×♂235	2.3193	0.201957	0.293765	0.0271115
													Fructan level				Fructan level change between two stages (% of DW)			AVG			SD			P-value						Fructan level				Fructan level change between two stages (% of DW)			AVG			SD			P-value
			Fructan level										9 daf	15 daf	22 daf	Mature	9 daf-15 daf	15 daf-22 daf	22 daf-Mature	9 daf-15 daf	15 daf-22 daf	22 daf-Mature	9 daf-15 daf	15 daf-22 daf	22 daf-Mature	9 daf-15 daf	15 daf-22 daf	22 daf-Mature				9 daf	15 daf	22 daf	Mature	9 daf-15 daf	15 daf-22 daf	22 daf-Mature	9 daf-15 daf	15 daf-22 daf	22 daf-Mature	9 daf-15 daf	15 daf-22 daf	22 daf-Mature	9 daf-15 daf	15 daf-22 daf	22 daf-Mature
			9 daf	P-value	15 daf	P-value	22 daf	P-value	Mature	P-value		155-1	32.6615	22.475	12.4616	4.36158	10.1865	10.0134	8.10003												199-1	33.488	26.1105	15.9931	4.01768	7.3775	10.1174	11.9754
		155-1	32.6615		22.475		12.4616		4.36158			155-2	29.9002	21.955	11.8377	4.18144	7.9452	10.1173	7.65625												199-2	32.0627	26.0914	15.6484	3.93034	5.97134	10.4431	11.718
		155-2	29.9002	0.00232936	21.955	1.68643e-05	11.8377	3.35628e-05	4.18144	6.06166e-05		155-3	28.4221	20.8754	11.6546	3.97947	7.54668	9.22076	7.67517	8.55946	9.78382	7.81048	1.42308	0.490379	0.250931		0.000181971	1.66167e-06			199-3	30.9868	25.9097	15.145	3.79387	5.07715	10.7646	11.3512	6.142	10.4417	11.6815	1.15963	0.323617	0.313741	0.00199802	2.55223e-05	6.00949e-07
		155-3	28.4221		20.8754		11.6546		3.97947			224-1	21.9686	9.90492	4.04903	2.60931	12.0636	5.85589	1.43972												224-1	21.9686	9.90492	4.04903	2.60931	12.0636	5.85589	1.43972
		199-1	33.488		26.1105		15.9931		4.01768			224-2	21.7161	9.77818	3.90372	2.53834	11.938	5.87445	1.36538												224-2	21.7161	9.77818	3.90372	2.53834	11.938	5.87445	1.36538
		199-2	32.0627	0.000213837	26.0914	6.62222e-08	15.6484	8.06106e-06	3.93034	2.58355e-05		224-3	20.2509	9.3901	3.83278	2.48376	10.8608	5.55732	1.34903	11.6208	5.76256	1.38471	0.661198	0.177982	0.0483367	0.0278095					224-3	20.2509	9.3901	3.83278	2.48376	10.8608	5.55732	1.34903	11.6208	5.76256	1.38471	0.661198	0.177982	0.0483367	2.53142e-05
		199-3	30.9868		25.9097		15.145		3.79387			♀224×♂155-1	38.9969	21.5786	15.2019	12.1131	17.4183	6.37667	3.08879												♀224×♂199-1	33.7379	32.3609	15.4439	11.9602	1.37698	16.917	3.48367
		224-1	21.9686		9.90492		4.04903		2.60931			♀224×♂155-2	36.7511	20.9118	14.0273	12.064	15.8393	6.88448	1.96336												♀224×♂199-2	30.8368	29.9522	14.2472	10.6774	0.884579	15.705	3.56982
		224-2	21.7161	0.895838	9.77818		3.90372	0.51696	2.53834	0.00109395		♀224×♂155-3	32.273	20.6479	13.6639	11.1141	11.6251	6.98401	2.5498	14.9609	6.74839	2.53398	2.99485	0.325739	0.562884	0.0287309	0.0100303	0.0243738			♀224×♂199-3	29.8614	29.5444	13.3523	10.6174	0.317057	16.1921	2.73491	0.859539	16.2714	3.2628	0.530406	0.609895	0.459189		8.83459e-06	0.00213987
		224-3	20.2509		9.3901		3.83278		2.48376
		235-1	21.7777		15.3832		4.33998		2.05251				Fructan level change between two stages (% of DW)	AVG			SD					AVG			SD					AVG			SD
		235-2	21.5519		14.992	4.02242e-05	3.39371		1.90512					9 daf-15 daf	15 daf-22 daf	22 daf-Mature	9 daf-15 daf	15 daf-22 daf	22 daf-Mature			9 daf-15 daf	15 daf-22 daf	22 daf-Mature	9 daf-15 daf	15 daf-22 daf	22 daf-Mature			9 daf-15 daf	15 daf-22 daf	22 daf-Mature	9 daf-15 daf	15 daf-22 daf	22 daf-Mature
		235-3	20.3118		14.6125		3.3513		1.83962				155	8.55946	9.78382	7.81048	1.42308	0.490379	0.250931		199	6.142	10.4417	11.6815	1.15963	0.323617	0.313741		199	6.142	10.4417	11.6815	1.15963	0.323617	0.313741
		♀224×♂155-1	38.9969		21.5786		15.2019		12.1131				224	11.6208	5.76256	1.38471	0.661198	0.177982	0.0483367		224	11.6208	5.76256	1.38471	0.661198	0.177982	0.0483367		235	6.21792	11.3009	1.76258	0.456632	0.279628	0.454718
		♀224×♂155-2	36.7511	0.00187842	20.9118	3.6382e-06	14.0273	4.75716e-05	12.064	7.66504e-06			♀224×♂155	14.9609	6.74839	2.53398	2.99485	0.325739	0.562884		♀224×♂199	0.859539	16.2714	3.2628	0.530406	0.609895	0.459189		♀199×♂235	1.16812	12.7565	5.51445	2.60343	0.118281	0.331986
		♀224×♂155-3	32.273		20.6479		13.6639		11.1141
		♀224×♂199-1	33.7379		32.3609		15.4439		11.9602
		♀224×♂199-2	30.8368	0.00119901	29.9522	1.95932e-05	14.2472	0.000100665	10.6774	3.22648e-05
		♀224×♂199-3	29.8614		29.5444		13.3523		10.6174
		♀199×♂235-1	28.3125		24.6476		11.9981		6.12478
		♀199×♂235-2	25.6772	0.0637905	24.3075	2.53886e-07	11.5712	3.25367e-05	6.11932	3.71354e-07
		♀199×♂235-3	22.6362		24.1665		11.2829		6.06473
	P-value < 0.05 is in red
	Fig. 4a				Fig. 4b					Fig. 4c				Fig. 4d				Fig. 4e
[truncated: 16 more columns]

## Sheet: Fig. 5b
Fig. 5
		Fructan level (% of DW)									Beta-glucan level (% of DW)
				Analysis 1 (% DW)	Analysis 2 (% DW)	AVG of analysis (% DW)	SD	AVG (% DW)	P-value				Analysis 1 (% DW)	Analysis 2 (% DW)	average (% DW)	SD	AVG (% DW)	P-value
			Full grain-1	4.38846	4.47894	4.4337						Full grain-1	10.7721	10.8419	10.807
		155	Full grain-2	3.86818	3.75507	3.81163	0.329926	3.97374			155	Full grain-2	10.3007	10.4054	10.3531	0.443818	10.2949
			Full grain-3	3.77769	3.57411	3.6759						Full grain-3	9.70708	9.742	9.72454
			Embryo + embryo surrounding-1	5.38774	5.43439	5.41106						Embryo + embryo surrounding-1	11.0514	11.1911	11.1212
		155	Embryo + embryo surrounding-2	4.03497	4.03497	4.03497	0.571082	4.65046			155	Embryo + embryo surrounding-2	8.31038	7.92629	8.11833	1.45047	9.07164
			Embryo + embryo surrounding-3	4.28807	4.7226	4.50533						Embryo + embryo surrounding-3	7.9241	8.02657	7.97533
			Endosperm-1	7.96499	7.77841	7.8717						Endosperm-1	14.7177	14.1765	14.4471
		155	Endosperm-2	6.25071	6.14576	6.19823	1.10969	6.41664			155	Endosperm-2	13.5131	13.8623	13.6877	0.655401	13.6591
			Endosperm-3	5.15712	5.20286	5.17999						Endosperm-3	12.6034	13.0816	12.8425
			Seed coat-1	3.6618	3.6618	3.6618						Seed coat-1	7.1581	7.80407	7.48109
		155	Seed coat-2	3.05539	3.19533	3.12536	0.560798	3.02852			155	Seed coat-2	8.17071	7.82153	7.99612	1.08218	8.48924
			Seed coat-3	2.05827	2.53854	2.29841						Seed coat-3	9.90512	10.0759	9.99051
			Full grain-1	3.73245	3.61935	3.6759						Full grain-1	9.93404	10.1959	10.065
		199	Full grain-2	4.18487	4.07177	4.12832	0.210657	3.83048			199	Full grain-2	9.81183	9.82929	9.82056	0.371657	9.68962
			Full grain-3	3.64197	3.73245	3.68721						Full grain-3	9.28807	9.07856	9.18332
			Embryo + embryo surrounding-1	4.81826	4.77301	4.79564						Embryo + embryo surrounding-1	8.79922	9.00873	8.90398
		199	Embryo + embryo surrounding-2	4.93136	4.8635	4.89743	0.0508622	4.8258			199	Embryo + embryo surrounding-2	7.6644	7.57711	7.62076	0.626506	8.0194
			Embryo + embryo surrounding-3	4.77301	4.79564	4.78432						Embryo + embryo surrounding-3	7.38506	7.68186	7.53346
			Endosperm-1	4.77301	4.79564	4.78432						Endosperm-1	12.7449	13.6528	13.1988
		199	Endosperm-2	5.20281	4.99922	5.10102	0.154898	4.88235			199	Endosperm-2	12.8846	12.7274	12.806	0.844553	12.4161
			Endosperm-3	4.79564	4.72777	4.7617						Endosperm-3	11.1562	11.3307	11.2435
			Seed coat-1	2.71451	2.85024	2.78237						Seed coat-1	6.79146	6.44229	6.61688
		199	Seed coat-2	2.98596	3.14431	3.06513	0.130711	2.8804			199	Seed coat-2	7.28031	7.17556	7.22793	0.303485	7.04462
			Seed coat-3	2.89548	2.69189	2.79368						Seed coat-3	7.24539	7.33269	7.28904
			Full grain-1	2.51092	2.42044	2.46568						Full grain-1	6.93113	7.01843	6.97478
		224	Full grain-2	2.55616	2.66927	2.61272	0.115468	2.60895			224	Full grain-2	6.8613	6.89622	6.87876	0.119762	7.00679
			Full grain-3	2.69189	2.80499	2.74844						Full grain-3	7.21048	7.12318	7.16683
			Embryo + embryo surrounding-1	2.84547	2.91544	2.88046						Embryo + embryo surrounding-1	7.35015	7.62949	7.48982
		224	Embryo + embryo surrounding-2	3.05539	2.95043	3.00291	0.0744867	2.98073			224	Embryo + embryo surrounding-2	7.33269	7.28031	7.3065	0.0762122	7.40834
			Embryo + embryo surrounding-3	3.09885	3.0188	3.05882						Embryo + embryo surrounding-3	7.38506	7.47236	7.42871
			Endosperm-1	2.41399	2.39066	2.40233						Endosperm-1	4.81862	4.76625	4.79243
		224	Endosperm-2	2.54227	2.61224	2.57725	0.132765	2.56893			224	Endosperm-2	5.13288	4.88846	5.01067	0.335094	5.12997
			Endosperm-3	2.77867	2.67576	2.72721						Endosperm-3	5.51697	5.65664	5.58681
			Seed coat-1	1.70262	1.70262	1.70262						Seed coat-1	7.17556	6.59942	6.88749
		224	Seed coat-2	2.42565	2.21574	2.32069	0.294236	2.11867			224	Seed coat-2	7.24539	7.33269	7.28904	0.185315	7.14937
			Seed coat-3	2.37845	2.28697	2.33271						Seed coat-3	7.29777	7.24539	7.27158
			Full grain-1	2.0228	1.99982	2.01131						Full grain-1	6.51734	6.3412	6.42927
		235	Full grain-2	1.96051	2.02971	1.99511	0.0120482	2.01033			235	Full grain-2	5.78021	5.74938	5.7648	0.281513	6.04383
			Full grain-3	2.01326	2.03588	2.02457						Full grain-3	5.99943	5.87541	5.93742
			Embryo + embryo surrounding-1	2.80434	2.82733	2.81583						Embryo + embryo surrounding-1	6.40813	6.84233	6.62523
		235	Embryo + embryo surrounding-2	2.69859	2.74472	2.72165	0.0385813	2.771			235	Embryo + embryo surrounding-2	6.04225	6.07307	6.05766	0.235249	6.3127
			Embryo + embryo surrounding-3	2.79883	2.75218	2.7755						Embryo + embryo surrounding-3	6.26297	6.24746	6.25522
			Endosperm-1	1.28724	1.14932	1.21828						Endosperm-1	5.3451	5.25527	5.30018
		235	Endosperm-2	1.22244	1.26857	1.2455	0.0158835	1.23991			235	Endosperm-2	5.27155	5.16365	5.2176	0.0992175	5.32488
			Endosperm-3	1.26749	1.24444	1.25596						Endosperm-3	5.50335	5.41033	5.45684
			Seed coat-1	1.03439	1.22594	1.13016						Seed coat-1	6.57116	6.51571	6.54344
		235	Seed coat-2	1.08405	1.13018	1.10711	0.019006	1.13031			235	Seed coat-2	5.7648	5.85728	5.81104	0.299085	6.17223
			Seed coat-3	1.17629	1.13105	1.15367						Seed coat-3	6.23196	6.09244	6.1622
			Full grain-1	9.90796	9.81748	9.86272						Full grain-1	12.7274	12.483	12.6052
		♀224×♂155	Full grain-2	9.4103	9.727	9.56865	0.20977	9.83732	2.92138e-05		♀224×♂155	Full grain-2	12.4156	11.9374	12.1765	0.227516	12.2881	0.00482777
			Full grain-3	10.1198	10.0413	10.0806			1.7997e-06			Full grain-3	11.9203	12.2448	12.0825			8.35983e-06
			Embryo + embryo surrounding-1	8.35888	8.43892	8.3989						Embryo + embryo surrounding-1	9.81973	10.4858	10.1528
		♀224×♂155	Embryo + embryo surrounding-2	8.55071	8.39236	8.47153	0.0802007	8.48791	0.000710674		♀224×♂155	Embryo + embryo surrounding-2	11.1518	11.203	11.1774	0.421098	10.6992	0.202186
			Embryo + embryo surrounding-3	8.4961	8.69049	8.59329			2.33747e-07			Embryo + embryo surrounding-3	10.6053	10.9298	10.7676			0.000405762
			Endosperm-1	12.1438	12.6241	12.3839						Endosperm-1	15.148	14.6528	14.9004
		♀224×♂155	Endosperm-2	11.0843	11.1747	11.1295	0.52089	11.6895	0.00369168		♀224×♂155	Endosperm-2	15.1822	16.2922	15.7372	0.341627	15.3188	0.0336735
			Endosperm-3	11.7779	11.3319	11.5549			1.78918e-05			Endosperm-3	15.1992	15.4383	15.3188			7.24554e-06
			Seed coat-1	6.10621	6.18626	6.14624						Seed coat-1	8.26565	8.60721	8.43643
		♀224×♂155	Seed coat-2	5.79096	5.54213	5.66654	0.348485	6.11021	0.00272952		♀224×♂155	Seed coat-2	8.16319	8.65844	8.41082	0.304088	8.63852	0.860169
			Seed coat-3	6.63222	6.40352	6.51787			0.000244939			Seed coat-3	8.96584	9.17078	9.06831			0.00409349
			Full grain-1	5.89984	5.78491	5.84238						Full grain-1	9.73198	9.95379	9.84288
		♀199×♂235	Full grain-2	5.25878	5.30491	5.28185	0.252648	5.4864	0.00205767		♀199×♂235	Full grain-2	9.97279	10.0344	10.0036	0.117812	9.99244	0.333706
			Full grain-3	5.46171	5.20821	5.33496			4.13191e-05			Full grain-3	10.0766	10.1851	10.1308			5.24673e-05
			Embryo + embryo surrounding-1	4.50533	4.43637	4.47085						Embryo + embryo surrounding-1	8.89353	8.86359	8.87856
		♀199×♂235	Embryo + embryo surrounding-2	4.22087	4.24393	4.2324	0.108119	4.31836	0.00386847		♀199×♂235	Embryo + embryo surrounding-2	8.89382	8.83216	8.86299	0.079038	8.92648	0.112027
			Embryo + embryo surrounding-3	4.17118	4.33249	4.25184			4.46172e-05			Embryo + embryo surrounding-3	9.0844	8.99139	9.03789			0.000118327
			Endosperm-1	6.11438	6.13737	6.12587						Endosperm-1	13.3852	13.2654	13.3253
		♀199×♂235	Endosperm-2	6.06605	5.99686	6.03146	0.0782803	6.03049	0.000726908		♀199×♂235	Endosperm-2	13.5642	13.5026	13.5334	0.0881512	13.446	0.161438
			Endosperm-3	5.85348	6.01479	5.93413			1.15822e-07			Endosperm-3	13.4096	13.5491	13.4793			1.06903e-07
			Seed coat-1	2.56681	2.45188	2.50935						Seed coat-1	6.65197	6.5878	6.61988
		♀199×♂235	Seed coat-2	2.76778	2.79085	2.77931	0.138721	2.7039	0.260493		♀199×♂235	Seed coat-2	6.01142	6.07307	6.04225	0.315145	6.47889	0.141451
			Seed coat-3	2.8576	2.78847	2.82303			9.15973e-05			Seed coat-3	6.92957	6.61952	6.77455			0.374676
		P-value < 0.05 is in red compared with parental
				AVG (% DW)	SD				AVG (% DW)	SD	Pearson value
			Full grain	3.97374	0.329926		155	Full grain	10.2949	0.443818		Fructan	155	199	224	235	♀224×♂155	♀199×♂235		Pearson value
		155	Embryo + embryo surrounding	4.65046	0.571082			Embryo + embryo surrounding	9.07164	1.45047		Full grain	3.97374	3.83048	2.60895	2.01033	9.87137	5.4864	27.7813
			Endosperm	6.41664	1.10969			Endosperm	13.6591	0.655401		Embryo + embryo surrounding	4.65046	4.8258	2.98073	2.771	8.48791	4.31836	28.0343
			Seed coat	3.02852	0.560798			Seed coat	8.48924	1.08218		Endosperm	6.41664	4.88235	2.56893	1.23991	11.6895	6.03049	32.8278
												Seed coat	3.02852	2.8804	2.11867	1.13031	6.11021	2.7039	17.972
			Full grain	3.83048	0.210657			Full grain	9.68962	0.371657
		199	Embryo + embryo surrounding	4.8258	0.0508622		199	Embryo + embryo surrounding	8.0194	0.626506		Beta glucan	155	199	224	235	♀224×♂155	♀199×♂235
			Endosperm	4.88235	0.154898			Endosperm	12.4161	0.844553		Full grain	10.2949	9.68962	7.00679	6.04383	12.2881	9.99244	55.3156
			Seed coat	2.8804	0.130711			Seed coat	7.04462	0.303485		Embryo + embryo surrounding	9.07164	8.0194	7.40834	6.3127	10.6992	8.92648	50.4378
												Endosperm	13.6591	12.4161	5.12997	5.32488	15.3188	13.446	65.2949
			Full grain	2.60895	0.115468			Full grain	7.00679	0.119762		Seed coat	8.48924	7.04462	7.14937	6.17223	8.63852	6.47889	43.9729	0.912101
		224	Embryo + embryo surrounding	2.98073	0.0744867		224	Embryo + embryo surrounding	7.40834	0.0762122
			Endosperm	2.56893	0.132765			Endosperm	5.12997	0.335094
			Seed coat	2.11867	0.294236			Seed coat	7.14937	0.185315
			Full grain	2.01033	0.0120482			Full grain	6.04383	0.281513
		235	Embryo + embryo surrounding	2.771	0.0385813		235	Embryo + embryo surrounding	6.3127	0.235249
			Endosperm	1.23991	0.0158835			Endosperm	5.32488	0.0992175
			Seed coat	1.13031	0.019006			Seed coat	6.17223	0.299085
			Full grain	9.87137	0.250776			Full grain	12.2881	0.227516
		♀224×♂155	Embryo + embryo surrounding	8.48791	0.0802007		♀224×♂155	Embryo + embryo surrounding	10.6992	0.421098
			Endosperm	11.6895	0.52089			Endosperm	15.3188	0.341627
			Seed coat	6.11021	0.348485			Seed coat	8.63852	0.304088
			Full grain	5.4864	0.252648			Full grain	9.99244	0.117812
		♀199×♂235	Embryo + embryo surrounding	4.31836	0.108119		♀199×♂235	Embryo + embryo surrounding	8.92648	0.079038
			Endosperm	6.03049	0.0782803			Endosperm	13.446	0.0881512
			Seed coat	2.7039	0.138721			Seed coat	6.47889	0.315145
	Fig. 5b

## Sheet: Fig. 6b-c
Fig. 6
Fig. 6b		Fructan of mature seeds (% of DW)
				Analysis 1 (% DW)	Analysis 2 (% DW)	AVG of analysis (% DW)	SD	AVG (% DW)	P-value
			Aino -1	1.37601	1.35382	1.36492
		Aino	Aino -2	0.954332	0.943235	0.948783	0.171693	1.17442
			Aino -3	1.19846	1.22066	1.20956
			Anneli 1	0.7102	0.704652	0.707426
		Anneli	Anneli 2	0.632522	0.621425	0.626974	0.0423971	0.686157
			Anneli 3	0.721297	0.726846	0.724071
			♀224×♂155-1	5.52625	5.61502	5.57063
		♀224×♂155	♀224×♂155-2	5.3487	5.43747	5.39308	0.194486	5.35424	2.19773e-05	4.92931e-06
			♀224×♂155-3	5.11566	5.08237	5.09902
			♀224×♂199-1	5.94799	5.80609	5.87704
		♀224×♂199	♀224×♂199-2	4.59993	4.48168	4.54081	0.6076	5.39812	0.000696366	0.000396427
			♀224×♂199-3	5.80609	5.74696	5.77652
			♀199×♂235-1	5.30943	5.20301	5.25622
		♀199×♂235	♀199×♂235-2	4.51716	4.42256	4.46986	0.323566	4.83446	0.000145585	5.62779e-05
			♀199×♂235-3	4.87191	4.68271	4.77731
			♀199×♂155-1	3.01835	3.02945	3.0239
		♀199×♂155	♀199×♂155-2	2.91848	2.97396	2.94622	0.116854	2.90553	0.00029639	0.000107469
			♀199×♂155-3	2.77422	2.71874	2.74648
			♀155×♂199-1	3.32283	3.29918	3.31101
		♀155×♂199	♀155×♂199-2	3.14546	3.09816	3.12181	0.131087	3.2913	0.000157149	1.16246e-05
			♀155×♂199-3	3.42926	3.45291	3.44108
		P-value < 0.05 is in red
			Fructan (% DW)	SD
		Aino	1.17442	0.171693
		Anneli 2	0.684308	0.0453783
		♀224×♂155	5.35424	0.194486
		♀224×♂199	5.39812	0.6076
		♀199×♂235	4.83446	0.323566
		Fig. 6c
		Yield (Kg/ha)
			Plot1	Plot2	AVG	SD	P-value
		Aino	5325	5162	5243.5	81.5
		Anneli	5079	4300	4689.5	389.5	0.298465
		♀224×♂155	3254	3666	3460	206	0.015081
		♀224×♂199	3148	3218	3183	35	0.00184788
		♀199×♂235	4369	5819	5094	725	0.8566
		P-value < 0.05 is in red

## Sheet: Fig. S1
Fig. S1
	Fructan (% of DW)
		9 daf		Analysis 1 (%)	Analysis 2 (%)	AVG of analysis (%)	SD	AVG (%)		15 daf		Analysis 1 (%)	Analysis 2 (%)	AVG of analysis (%)	SD	AVG (%)		22 daf		Analysis 1 (%)	Analysis 2 (%)	AVG of analysis (%)	SD	AVG (%)		Mature		Analysis 1 (%)	Analysis 2 (%)	AVG of analysis (%)	SD
			120-9 daf-1	18.4848	18.5926	18.5387					120-15 daf-1	7.12446	7.34003	7.23225					120-22 daf-1	3.00715	3.07182	3.03948					120-mature-1	0.632198	0.624925	0.628561
		120	120-9 daf-2	18.6788	18.6573	18.668	0.276911	18.7956	0.00244397	120	120-15 daf-2	8.3963	8.51486	8.45558	0.662761	7.53583	3.14318e-05	120	120-22 daf-2	3.35205	3.4275	3.38978	0.173256	3.28379	0.000149225	120	120-mature-2	0.647644	0.643682	0.645663	0.0249066		0.000322187
			120-9 daf-3	19.0237	19.3363	19.18					120-15 daf-3	6.96279	6.87656	6.91967					120-22 daf-3	3.37361	3.47062	3.42211					120-mature-3	0.578655	0.594136	0.586396
			131-9 daf-1	24.5678	24.9091	24.7384					131-15 daf-1	13.996	14.2307	14.1134					131-22 daf-1	3.61636	3.75504	3.6857					131-mature-1	0.885327	0.910482	0.897904
		131	131-9 daf-2	25.6559	25.8692	25.7625	0.619851	24.9269	0.000875391	131	131-15 daf-2	10.9131	11.1478	11.0304	1.36489	12.1985	0.00339271	131	131-22 daf-2	3.23232	3.32833	3.28032	0.2723	3.63591	0.000249412	131	131-mature-2	0.756765	0.742363	0.749564	0.126758		0.00157251
			131-9 daf-3	24.2051	24.3544	24.2797					131-15 daf-3	11.2971	11.6065	11.4518					131-22 daf-3	3.89372	3.98973	3.94172					131-mature-3	0.600731	0.574292	0.587512
			155-9 daf-1	26.1999	27.2347	26.7173					155-15 daf-1	21.8475	22.8823	22.3649					155-22 daf-1	11.5958	11.6598	11.6278					155-mature-1	3.34473	3.20864	3.27668
		155	155-9 daf-2	25.6879	26.3599	26.0239	0.283794	26.3848	3.27799e-05	155	155-15 daf-2	18.1565	18.8285	18.4925	1.64032	20.1193	0.212428	155	155-22 daf-2	11.6171	12.1399	11.8785	0.157286	11.6687	0.00202161	155	155-mature-2	3.97033	4.03839	4.00436	0.476273		0.00356105
			155-9 daf-3	25.9226	26.904	26.4133					155-15 daf-3	19.3619	19.6393	19.5006					155-22 daf-3	11.4038	11.5958	11.4998					155-mature-3	4.42731	4.43313	4.43022
			181-9 daf-1	21.2872	25.4584	23.3728					181-15 daf-1	16.8465	16.6202	16.7333					181-22 daf-1	3.58918	3.6754	3.63229					181-mature-1	2.04574	2.07498	2.06036
		181	181-9 daf-2	22.9578	22.4189	22.6883	2.07541	21.5764	0.56967	181	181-15 daf-2	17.7303	17.698	17.7142	0.404661	17.2651	0.03895	181	181-22 daf-2	3.61073	3.80474	3.70774	0.245823	3.49756	0.000208565	181	181-mature-2	1.70473	1.64227	1.6735	0.361925		0.695486
			181-9 daf-3	18.5602	18.7758	18.668					181-15 daf-3	17.1914	17.504	17.3477					181-22 daf-3	3.09337	3.21194	3.15266					181-mature-3	1.20037	1.15188	1.17612
			198-9 daf-1	29.7203	30.2643	29.9923					198-15 daf-1	24.3117	26.0292	25.1705					198-22 daf-1	14.5188	14.6894	14.6041					198-mature-1	4.0868	4.0747	4.08075
		198	198-9 daf-2	29.8376	30.3817	30.1096	0.0936426	30.1079	1.28083e-06	198	198-15 daf-2	25.8159	26.0506	25.9332	0.819553	26.0879	0.000242185	198	198-22 daf-2	17.7084	17.9111	17.8098	1.62261	15.5286	0.00523994	198	198-mature-2	3.18457	3.22725	3.20591	0.377568		0.00313598
			198-9 daf-3	30.4243	30.019	30.2216					198-15 daf-3	27.0107	27.3094	27.16					198-22 daf-3	14.0707	14.2734	14.1721					198-mature-3	3.39952	3.36752	3.38352
			199-9 daf-1	31.8424	32.3234	32.0829					199-15 daf-1	27.9471	28.6511	28.2991					199-22 daf-1	15.8039	16.5548	16.1793					199-mature-1	3.24081	3.17622	3.20851
		199	199-9 daf-2	30.9742	31.8306	31.4024	0.289154	31.6859	2.50554e-06	199	199-15 daf-2	27.3136	27.3136	27.3136	1.4374	26.8306	0.00124627	199	199-22 daf-2	13.6216	13.9266	13.7741	1.20248	15.4675	0.00206929	199	199-mature-2	3.57538	3.46917	3.52227	0.239576		0.000839712
			199-9 daf-3	31.3496	31.7955	31.5725					199-15 daf-3	24.6972	25.0609	24.8791					199-22 daf-3	16.4492	16.4492	16.4492					199-mature-3	3.69635	3.8934	3.79487
			220-9 daf-1	21.6321	22.2572	21.9446					220-15 daf-1	21.1363	21.2117	21.174					220-22 daf-1	6.84423	7.02746	6.93584					220-mature-1	1.45294	1.40806	1.4305
		220	220-9 daf-2	25.2212	25.5877	25.4045	1.59424	23.1518	0.0949265	220	220-15 daf-2	22.4728	23.0225	22.7476	0.707649	21.751	0.00351944	220	220-22 daf-2	6.65022	6.88734	6.76878	0.286421	6.65561	0.00681302	220	220-mature-2	1.46564	1.45594	1.46079	0.077503		0.0855938
			220-9 daf-3	22.1063	22.1063	22.1063					220-15 daf-3	21.3518	21.3109	21.3314					220-22 daf-3	6.17597	6.34842	6.2622					220-mature-3	1.6158	1.6001	1.60795
			224-9 daf-1	26.5011	27.6584	27.0798					224-15 daf-1	12.2313	12.656	12.4436					224-22 daf-1	5.59539	5.59539	5.59539					224-mature-1	2.76199	2.87824	2.82011
		224	224-9 daf-2	21.9144	22.5302	22.2223	2.02844	24.3493	0.0633839	224	224-15 daf-2	11.0952	11.8172	11.4562	0.571681	11.6633	0.000132259	224	224-22 daf-2	7.6127	7.70826	7.66048	0.888047	6.43063	0.0296789	224	224-mature-2	2.59723	2.55689	2.57706	0.0997931		0.00133383
			224-9 daf-3	23.4645	24.0273	23.7459					224-15 daf-3	11.1065	11.0735	11.09					224-22 daf-3	5.967	6.10503	6.03601					224-mature-3	2.73711	2.70512	2.72112
			228-9 daf-1	22.9655	23.6238	23.2947					228-15 daf-1	8.6426	8.8868	8.7647					228-22 daf-1	6.58281	5.41489	5.99885					228-mature-1	1.78391	1.78433	1.78412
		228	228-9 daf-2	23.4221	24.452	23.937	0.282988	23.691	0.000398878	228	228-15 daf-2	11.3288	11.6473	11.4881	1.29522	9.65656	0.000764147	228	228-22 daf-2	5.21316	5.41489	5.31403	0.31559	5.55292	0.00166388	228	228-mature-2	2.07412	1.9463	2.01021	0.160989		0.744435
			228-9 daf-3	23.6981	23.9848	23.8415					228-15 daf-3	8.48333	8.9505	8.71692					228-22 daf-3	5.32995	5.36181	5.34588					228-mature-3	1.66111	1.57362	1.61736
			235-9 daf-1	21.6527	22.4325	22.0426					235-15 daf-1	16.0474	16.8498	16.4486					235-22 daf-1	5.50359	5.53749	5.52054					235-mature-1	2.17611	2.11007	2.14309
		235	235-9 daf-2	21.551	21.7657	21.6584	0.16064	21.826	0.00642546	235	235-15 daf-2	15.3581	15.8327	15.5954	2.28418	17.6183	0.669638	235	235-22 daf-2	6.07994	5.96693	6.02343	0.262652	5.88782	0.00212894	235	235-mature-2	1.80166	1.90694	1.8543	0.118397		0.117005
			235-9 daf-3	21.7092	21.8448	21.777					235-15 daf-3	20.6921	20.9295	20.8108					235-22 daf-3	6.15905	6.07994	6.11949					235-mature-3	2.03549	2.00802	2.02176
			236-9 daf-1	15.6899	16.7821	16.236					236-15 daf-1	16.488	10.838	13.663					236-22 daf-1	4.15877	4.14302	4.15089					236-mature-1	0.967182	0.988135	0.977658
		236	236-9 daf-2	20.0167	19.5441	19.7804	2.15199	19.1345	0.376001	236	236-15 daf-2	16.8661	16.8976	16.8819	3.53212	17.5908	0.772116	236	236-22 daf-2	4.24278	4.36881	4.3058	0.0736489	4.20165	0.000257817	236	236-mature-2	0.72838	0.740693	0.734537	0.361863		0.0763605
			236-9 daf-3	21.5185	21.2559	21.3872					236-15 daf-3	22.1171	22.3376	22.2274					236-22 daf-3	4.00124	4.29529	4.14827					236-mature-3	1.57402	1.61455	1.59428
			249-9 daf-1	20.3843	20.3843	20.3843					249-15 daf-1	18.1894	18.9875	18.5884					249-22 daf-1	8.37005	8.62209	8.49607					249-mature-1	1.6168	1.65008	1.63344
		249	249-9 daf-2	20.9619	20.1742	20.5681	0.271712	20.6608		249	249-15 daf-2	17.9373	17.8953	17.9163	0.319347	18.3679		249	249-22 daf-2	8.45406	8.46457	8.45931	0.533645	8.85489		249	249-mature-2	1.64114	1.71674	1.67894	0.136434
			249-9 daf-3	21.0564	21.0039	21.0301					249-15 daf-3	18.6935	18.5044	18.5989					249-22 daf-3	9.59878	9.61978	9.60928					249-mature-3	1.94875	1.93709	1.94292
	P-value < 0.05 is in red
		Fructan level (% of DW)						SD
			9 daf	15 daf	22 daf	Mature		9 daf	15 daf	22 daf	Mature
		120	18.7956	7.53583	3.28379	0.620207	120	0.276911	0.662761	0.173256	0.0249066
		131	24.9269	12.1985	3.63591	0.744993	131	0.619851	1.36489	0.2723	0.126758
		155	26.3848	20.1193	11.6687	3.90375	155	0.283794	1.64032	0.157286	0.476273
		181	21.5764	17.2651	3.49756	1.63666	181	2.07541	0.404661	0.245823	0.361925
		198	30.1079	26.0879	15.5286	3.55673	198	0.0936426	0.819553	1.62261	0.377568
		199	31.6859	26.8306	15.4675	3.50855	199	0.289154	1.4374	1.20248	0.239576
		220	23.1518	21.751	6.65561	1.49975	220	1.59424	0.707649	0.286421	0.077503
		224	24.3493	11.6633	6.43063	2.7061	224	2.02844	1.68801	0.888047	0.0997931
		228	23.691	9.65656	5.55292	1.8039	228	0.282988	1.29522	0.31559	0.160989
		235	21.826	17.6183	5.88782	2.00638	235	0.16064	2.28418	0.262652	0.118397
		236	19.1345	17.5908	4.20165	1.10216	236	2.15199	3.53212	0.0736489	0.361863
		249	20.6608	18.3679	8.85489	1.75177	249	0.271712	0.319347	0.533645	0.136434
	Fig. S1a
	Fig. S1b
	Fig. S1c
	Fig. S1d

## Sheet: Fig. S3
Fig. S3
		Fructan (% of DW)
		9 daf		Analysis 1 (% DW)	Analysis 2 (% DW)	AVG of analysis (% DW)	SD	AVG (% DW)		15 daf		Analysis 1 (% DW)	Analysis 2 (% DW)	AVG of analysis (% DW)	SD	AVG (% DW)		22 daf		Analysis 1 (% DW)	Analysis 2(% DW)	AVG of analysis (% DW)	SD	AVG (% DW)		Mature		Analysis 1 (% DW)	Analysis 2 (% DW)	AVG of analysis (% DW)	SD	AVG (% DW)	P- value
			155-9 daf-1	31.5417	33.7814	32.6615					155-15 daf-1	20.9145	20.8363	20.8754					155-22 daf-1	12.1312	12.792	12.4616					155-mature-1	3.91942	4.03952	3.97947
		155	155-9 daf-2	28.7324	28.1118	28.4221	1.75699	30.3279		155	155-15 daf-2	22.3533	22.5968	22.475	0.666233	21.7685		155	155-22 daf-2	11.7858	11.8896	11.8377	0.345444	11.9846		155	155-mature-2	4.3998	4.32337	4.36158	0.156083	4.17417
			155-9 daf-3	30.4079	29.3924	29.9002					155-15 daf-3	21.9058	22.0041	21.955					155-22 daf-3	11.7638	11.5455	11.6546					155-mature-3	4.24695	4.11594	4.18144
			199-9 daf-1	32.6103	31.5152	32.0627					199-15 daf-1	25.8134	26.3695	26.0914					199-22 daf-1	19.157	12.8293	15.9931					199-mature-1	4.08319	3.95217	4.01768
		199	199-9 daf-2	30.487	31.4866	30.9868	1.02443	32.1792		199	199-15 daf-2	25.8347	25.9846	25.9097	0.0905219	26.0372		199	199-22 daf-2	16.31	13.98	15.145	0.348248	15.5955		199	199-mature-2	3.98493	3.87575	3.93034	0.0921013	3.91396
			199-9 daf-3	34.207	32.7691	33.488					199-15 daf-3	25.7685	26.4526	26.1105					199-22 daf-3	16.7622	14.5345	15.6484					199-mature-3	3.843	3.74474	3.79387
			224-9 daf-1	20.5402	19.9616	20.2509					224-15 daf-1	9.79397	9.76238	9.77818					224-22 daf-1	3.72793	3.93763	3.83278					224-mature-1	2.57656	2.50013	2.53834
		224	224-9 daf-2	22.167	21.2653	21.7161	0.757281	21.3119		224	224-15 daf-2	9.3145	9.46571	9.3901	0.219014	9.69107		224	224-22 daf-2	3.92797	3.87948	3.90372	0.0900044	3.92851		224	224-mature-2	2.50013	2.46738	2.48376	0.0514017	2.5438
			224-9 daf-3	21.9686	21.9686	21.9686					224-15 daf-3	9.9876	9.82224	9.90492					224-22 daf-3	4.0708	4.02726	4.04903					224-mature-3	2.5438	2.67481	2.60931
			235-9d-1	20.2296	20.3941	20.3118					235-15d-1	15.4038	15.3626	15.3832					235-22d-1	4.2287	4.45127	4.33998					235-mature-1	1.88875	1.9215	1.90512
		235	235-9d-2	21.4598	21.644	21.5519	0.644418	21.2138		235	235-15d-2	14.5504	14.6745	14.6125	0.314686	14.9959		235	235-22d-2	3.38228	3.40513	3.39371	0.456404	3.695		235	235-mature-2	1.79049	1.88875	1.83962	0.0890304	1.93242
			235-9d-3	21.9789	21.5764	21.7777					235-15d-3	15.0332	14.9508	14.992					235-22d-3	3.34105	3.36155	3.3513					235-mature-3	2.00884	2.09618	2.05251
			♀224×♂155-9 daf-1	38.5628	39.431	38.9969					♀224×♂155-15 daf-1	21.0202	20.8034	20.9118					♀224×♂155-22 daf-1	13.8421	14.2125	14.0273					♀224×♂155-mature-1	12.0421	12.0858	12.064
		♀224×♂155	♀224×♂155-9 daf-2	37.371	36.1312	36.7511	2.79498	36.007	0.0717662	♀224×♂155	♀224×♂155-15 daf-2	21.1017	20.1941	20.6479	0.391612	21.0461	0.256724	♀224×♂155	♀224×♂155-22 daf-2	15.1646	15.2392	15.2019	0.656334	14.2977	0.011597	♀224×♂155	♀224×♂155-mature-2	11.0705	11.1578	11.1141	0.459773	11.7637
			♀224×♂155-9 daf-3	32.1928	32.3532	32.273			0.00199628		♀224×♂155-15 daf-3	22.0817	21.0754	21.5786			3.6382e-06		♀224×♂155-22 daf-3	13.8868	13.4411	13.6639			2.46551e-05		♀224×♂155-mature-3	12.0203	12.2059	12.1131			2.47878e-05
			♀224×♂199-9 daf-1	29.6812	31.9924	30.8368					♀224×♂199-15 daf-1	29.7379	30.1665	29.9522					♀224×♂199-22 daf-1	13.9989	14.4956	14.2472					♀224×♂199-mature-1	10.5901	10.6447	10.6174			9.42992e-06
		♀224×♂199	♀224×♂199-9 daf-2	30.0934	29.6294	29.8614	1.64637	31.4787	0.636337	♀224×♂199	♀224×♂199-15 daf-2	35.1972	29.5246	32.3609	1.24281	30.6192	0.00651554	♀224×♂199	♀224×♂199-22 daf-2	13.4229	13.2816	13.3523	0.85686	14.3478	0.129084	♀224×♂199	♀224×♂199-mature-2	11.9111	12.0094	11.9602	0.619365	11.085
			♀224×♂199-9 daf-3	32.8833	34.5925	33.7379			0.00136616		♀224×♂199-15 daf-3	31.3304	27.7583	29.5444			1.95932e-05		♀224×♂199-22 daf-3	15.5342	15.3536	15.4439			6.85603e-05		♀224×♂199-mature-3	10.7429	10.6119	10.6774			8.50329e-05
			♀199×♂235-9d-1	23.0013	22.2711	22.6362					♀199×♂235-15d-1	23.7837	24.5492	24.1665					♀199×♂235-22d-1	11.7673	11.3751	11.5712					♀199×♂235-mature-1	6.12478	6.00468	6.06473			4.13178e-05
		♀199×♂235	♀199×♂235-9d-2	25.7756	25.5789	25.6772	2.3193	25.542	0.020798	♀199×♂235	♀199×♂235-15d-2	24.458	24.1569	24.3075	0.201957	24.3738	0.000443607	♀199×♂235	♀199×♂235-22d-2	11.6765	12.3196	11.9981	0.293765	11.6174	0.00024716	♀199×♂235	♀199×♂235-mature-2	6.10294	6.1357	6.11932	0.0271115	6.10294
			♀199×♂235-9d-3	28.4158	28.2091	28.3125			0.0637905		♀199×♂235-15d-3	24.7012	24.594	24.6476			3.77105e-06		♀199×♂235-22d-3	11.3633	11.2025	11.2829			3.25367e-05		♀199×♂235-mature-3	6.07019	6.17937	6.12478			5.51553e-06
			♀199×♂155-9 daf-1	34.5383	33.6246	34.0815					♀199×♂155-15 daf-1	27.9805	27.8624	27.9215					♀199×♂155-22 daf-1	13.0361	13.1391	13.0876					♀199×♂155-mature-1	5.30596	5.26229	5.28412			3.71354e-07
	P-value < 0.05 is in red compared with parental
			Fructan level (AVG)					SD						9 daf-15 daf	15 daf-22 daf	22 daf-Mature				9 daf-15 daf	15 daf-22 daf	22 daf-Mature					P-value < 0.05 is in red
			9 daf	15 daf	22 daf	Mature		9 daf	15 daf	22 daf	Mature		224	11.6208	5.76256	1.38471			199	6.142	10.4417	11.6815
		155	30.3279	21.7685	11.9846	4.17417	155	1.75699	0.666233	0.345444	0.156083		155	8.55946	9.78382	7.81048			235	6.21792	11.3009	1.76258
		199	32.1792	26.0372	15.5955	3.91396	199	1.02443	0.0905219	0.348248	0.0921013		♀224×♂155	14.9609	6.74839	2.53398			♀199×♂235	1.16812	12.7565	5.51445
		224	21.3119	9.69107	3.92851	2.5438	224	0.757281	0.219014	0.0900044	0.0514017
		235	21.2138	14.9959	3.695	1.93242	235	0.644418	0.314686	0.456404	0.0890304
		♀224×♂155	36.007	21.0461	14.2977	11.7637	♀224×♂155	2.79498	0.391612	0.656334	0.459773			9 daf-15 daf	15 daf-22 daf	22 daf-Mature
		♀224×♂199	31.4787	30.6192	14.3478	11.085	♀224×♂199	1.64637	1.24281	0.85686	0.619365		224	11.6208	5.76256	1.38471
		♀199×♂235	25.542	24.3738	11.6174	6.10294	♀199×♂235	2.3193	0.201957	0.293765	0.0271115		199	6.142	10.4417	11.6815
													♀224×♂199	0.859539	16.2714	3.2628
	Fig. S3a
	Fig. S3b
	Fig. S3c
	Fig. S3d

## Sheet: Fig. S4
Fig. S4
		Height (cm)		155	199	224	235	♀224×♂155	♀224×♂199	♀199×♂235
			plant 1	95	94	85	77	90	92	86
			plant 2	92	96	83	75	92	95	88
			plant 3	94	97	84	78	94	96	87
			plant 4	93	95	86	75	92	92	88
			plant 5	92	93	86	78	90	95	86
			plant 6					90	90	88
			plant 7					92	92	86
			plant 8					96	94	89
			plant 9					90	98	92
			plant 10					95	92	90
			AVG (cm)	93.2	95	84.8	76.6	92.1	93.6	88
			SD	1.16619	1.41421	1.16619	1.35647	2.11896	2.2891	1.84391
	Fig. S4a								P- value		155	199	224	235
										♀224×♂155	0.33228		1.50886e-05
										♀224×♂199		0.264301	4.31783e-06
										♀199×♂235		1.01157e-05		3.78658e-08
										P-value < 0.05 is in red
		Tillers		155	199	224	235	♀224×♂155	♀224×♂199	♀199×♂235
			plant 1	39	28	35	24	19	28	28
			plant 2	33	27	25	46	28	25	23
			plant 3	29	22	26	26	28	22	32
			plant 4	32	27	27	38	25	45	34
			plant 5	45	26	23	33	23	30	43
			plant 6					20	23	35
			plant 7					29	28	32
			plant 8					32	23	40
			plant 9					19	28	32
			plant 10					47	24	39
			AVG	35.6	26	27.2	33.4	27	27.6	33.8
			SD	5.71314	2.09762	4.11825	8.0399	7.92465	6.3435	5.58211
	Fig. S4b								P- value		155	199	224	235
										♀224×♂155	0.065343		0.96142
										♀224×♂199		0.61774	0.906866
										♀199×♂235		0.0147107		0.918361
										P-value < 0.05 is in red
		Spikes		155	199	224	235	♀224×♂155	♀224×♂199	♀199×♂235
			plant 1	36	27	32	23	15	27	27
			plant 2	30	27	20	44	28	23	20
			plant 3	27	21	21	24	25	22	31
			plant 4	30	26	24	35	22	41	31
			plant 5	41	23	18	31	20	27	39
			plant 6					19	22	30
			plant 7					27	26	29
			plant 8					31	23	38
			plant 9					16	27	30
			plant 10					44	24	37
			AVG	32.8	24.8	23	31.4	24.7	26.2	31.2
			SD	5.03587	2.4	4.89898	7.70973	8.12465	5.3066	5.4
	Fig. S4c								P- value		155	199	224	235
										♀224×♂155	0.0797289		0.695172
										♀224×♂199		0.609711	0.312338
										♀199×♂235		0.0349862		0.957555
										P-value < 0.05 is in red
		Days from planting to flowering (days)
				155	199	224	235	♀224×♂155	♀224×♂199	♀199×♂235
			plant 1	76	72	81	66	82	85	76
			plant 2	77	73	71	76	80	77	86
			plant 3	77	71	77	71	76	80	80
			plant 4	74	73	80	70	90	71	75
			plant 5	76	75	73	66	76	81	77
			plant 6					77	80	76
			plant 7					83	85	71
			plant 8					80	85	79
			plant 9					75	81	71
			plant 10					84	78	75
			AVG (days)	76	72.8	76.4	69.8	80.3	80.3	76.6
			SD	1.09545	1.32665	3.87814	3.70945	4.40568	4.12432	4.17612
	Fig. S4d								P- value		155	199	224	235
										♀224×♂155	0.0667159		0.141724
										♀224×♂199		0.00271525	0.125138
										♀199×♂235		0.0874555		0.0131337
										P-value < 0.05 is in red
		Flowering time (days)
				155	199	224	235	♀224×♂155	♀224×♂199	♀199×♂235
			plant 1	27	33	15	30	19	22	28
			plant 2	24	33	21	20	25	25	22
			plant 3	20	35	19	27	31	25	26
			plant 4	27	31	17	26	16	31	32
			plant 5	27	28	24	30	28	26	29
			plant 6					25	22	27
			plant 7					23	22	36
			plant 8					25	19	28
			plant 9					19	23	34
			plant 10					21	26	33
			AVG (days)	25	32	19.2	26.6	23.2	24.1	29.5
			SD	2.75681	2.36643	3.1241	3.66606	4.30813	3.11288	4.00625
	Fig. S4e								P- value		155	199	224	235
										♀224×♂155	0.442345		0.109159
										♀224×♂199		0.000451847	0.0191819
										♀199×♂235		0.252056		0.22804
										P-value < 0.05 is in red
		Thousand kernel weight (g)
				155	199	224	235	♀224×♂155	♀224×♂199	♀199×♂235
			plant 1	47.115	47.435	62.305	69.485	48.66	56.89	60.96
			plant 2	47.235	49.615	62.375	63.615	56.105	53.32	60.865
			plant 3	50.52	48.385	60.225	64.895	50.36	55.325	57.935
			plant 4	50.77	48.88	59.18	61.255	56.74	54.905	58.31
			plant 5	48.3	43.855	62.92	62.57	50.51	49.885	55.725
			plant 6					51.16	60.56	60.615
			plant 7					55.725	56.625	57.075
			plant 8					54.845	55.725	62.27
			plant 9					55.57	54.935	61.63
			plant 10					56.055	51.31	55.28
			AVG (g)	48.788	47.634	61.401	64.364	53.573	54.948	59.0665
			SD	1.57334	2.01799	1.44146	2.82673	2.87235	2.83453	2.39528
	Fig. S4f								P- value		155	199	224	235
										♀224×♂155	0.00652955		0.000132787
										♀224×♂199		0.000348251	0.000643303
										♀199×♂235		1.09202e-06		0.00366127
									P-value < 0.05 is in red

## Sheet: Fig. S6
Fig. S6
		Fructan (% of DW)
				Analysis 1 (% DW)	Analysis 2 (% DW)	AVG of analysis (% DW)	SD	AVG (% DW)
			A-1	3.11193	3.10032	3.10613					A-1	8.24568	8.60319	8.42444
		155-A	A-2	3.70413	3.71574	3.70993	0.312199	3.5435		♀224×♂155-A	A-2	7.38075	7.40382	7.39228	0.686752	8.29181
			A-3	3.83186	3.79702	3.81444					A-3	8.94916	9.16828	9.05872
			B-1	2.27589	2.15977	2.21783					B-1	6.23904	6.18138	6.21021
		155-B	B-2	1.82303	1.79981	1.81142	0.206631	2.10171		♀224×♂155-B	B-2	5.78928	5.77774	5.78351	0.304768	6.17369
			B-3	2.22944	2.32234	2.27589					B-3	6.55042	6.50429	6.52735
			C-1	3.0771	3.05387	3.06548					C-1	4.7934	4.70122	4.74731
		155-C	C-2	2.86809	2.9842	2.92614	0.155811	3.09838		♀224×♂155-C	C-2	5.09733	5.14346	5.1204	0.395686	5.19208
			C-3	3.32094	3.28611	3.30352					C-3	6.05452	5.36258	5.70855
			A-1	3.75057	3.7738	3.76219					A-1	4.01328	3.92102	3.96715
		199-A	A-2	3.30933	3.33255	3.32094	0.191739	3.58801		♀224×♂199-A	A-2	5.02814	5.15499	5.09156	0.706345	4.90897
			A-3	3.70413	3.65768	3.6809					A-3	5.5471	5.78928	5.66819
			B-1	3.61123	3.64607	3.62865					B-1	4.84362	4.92434	4.88398
		199-B	B-2	3.51834	3.75057	3.63446	0.0534222	3.66929		♀224×♂199-B	B-2	4.5899	4.73983	4.66487	0.237654	4.93011
			B-3	3.79702	3.69252	3.74477					B-3	5.28185	5.20112	5.24149
			C-1	2.4849	2.42684	2.45587					C-1	4.65513	4.56295	4.60904
		199-C	C-2	2.79842	2.74036	2.76939	0.357593	2.84873		♀224×♂199-C	C-2	3.58658	3.73651	3.66154	0.495898	3.91587
			C-3	3.34416	3.29772	3.32094					C-3	3.49432	3.45973	3.47703
			A-1	1.97623	1.98799	1.98211					A-1	5.50608	5.38741	5.44675
		224-A	A-2	2.59968	2.55263	2.57616	0.346978	2.4546		♀199×♂235-A	A-2	4.07023	4.22449	4.14736	0.605666	5.00373
			A-3	2.74084	2.87024	2.80554					A-3	5.48235	5.35181	5.41708
			B-1	1.64686	1.62333	1.63509					B-1	4.63982	4.54489	4.59235
		224-B	B-2	2.76437	2.79966	2.78201	0.486397	2.30168		♀199×♂235-B	B-2	4.34316	4.53302	4.43809	0.219023	4.66355
			B-3	2.48205	2.49381	2.48793					B-3	4.88902	5.03142	4.96022
			C-1	2.35265	2.37618	2.36442					C-1	2.42078	2.44451	2.43264
		224-C	C-2	1.55275	1.54099	1.54687	0.333765	1.95662		♀199×♂235-C	C-2	3.32263	3.3345	3.32857	0.570425	3.19012
			C-3	1.98799	1.92918	1.95858					C-3	3.88036	3.73796	3.80916
			A-1	1.89389	1.90565	1.89977
		235-A	A-2	2.16444	2.14092	2.15268	0.108061	2.04877
			A-3	2.09386	2.09386	2.09386
			B-1	2.14092	2.17621	2.15856
		235-B	B-2	1.97623	2.02328	1.99976	0.177253	1.96251
			B-3	1.74096	1.71744	1.7292
			C-1	1.52923	1.51746	1.52334
		235-C	C-2	1.47041	1.52923	1.49982	0.0864865	1.4508
			C-3	1.35278	1.30572	1.32925
			Fructan	SD	AVG (% DW)	SD	P-value						P-value
		155-A	3.5435	0.312199						AVG (% DW)	SD			155 A-C	199 A-C	224 A-C	235 A-C
		155-B	2.10171	0.206631	2.91453	0.602792			155 A-C	2.91453	0.602792		♀224×♂155 A-C	0.0226522		0.00960694
		155-C	3.09838	0.155811					199 A-C	3.36868	0.369151		♀224×♂199 A-C		0.0456502	0.00302455
		199-A	3.58801	0.191739					224 A-C	2.23764	0.208282		♀199×♂235 A-C		0.210004		0.0137031
		199-B	3.66929	0.0534222	3.36868	0.369151			235 A-C	1.82069	0.263912
		199-C	2.84873	0.357593					♀224×♂155 A-C	6.55253	1.2935
		224-A	2.4546	0.346978					♀224×♂199 A-C	4.58498	0.473214
		224-B	2.30168	0.486397	2.23764	0.208282			♀199×♂235 A-C	4.2858	0.78711
		224-C	1.95662	0.333765
		235-A	2.04877	0.108061
		235-B	1.96251	0.177253	1.82069	0.263912
		235-C	1.4508	0.0864865
		♀224×♂155-A	8.29181	0.686752
		♀224×♂155-B	6.17369	0.304768	6.55253	1.2935	0.0226522
		♀224×♂155-C	5.19208	0.395686			0.00960694
		♀224×♂199-A	4.90897	0.706345
		♀224×♂199-B	4.93011	0.237654	4.58498	0.473214	0.0456502
		♀224×♂199-C	3.91587	0.495898			0.00302455
		♀199×♂235-A	5.00373	0.605666
		♀199×♂235-B	4.66355	0.219023	4.2858	0.78711	0.210004
		♀199×♂235-C	3.19012	0.570425			0.0137031
	P-value < 0.05 is in red
	Fig. S6

[truncated: 3 more sheets: Fig. S7, Fig. S10, Fig. S11]
